# Supplementary material for: Gut microbiome structure and function in asymptomatic diverticulosis
Source: Genome Med. 2024 Aug 23;16:105. doi: 10.1186/s13073-024-01374-9 (PMC11342677; doi:10.1186/s13073-024-01374-9)
Supplement: Supplementary file 2 — Additional file 2: Tables S1–S8. Table S1 Demographic characteristics of individuals in the validation study comparing the diagnosis of diverticulosis based on colonoscopy versus computerized tomography. Table S2 The proportion of variation in the microbial taxonomy explained by individual factor based on permutational multivariate analysis of varianceof the Bray-Curtis dissimilarity matrix. Table S3 Microbial species associated with diverticulosis. Table S4 Sensitivity analysis of microbial species associated with diverticulosis, additionally adjusted for use of antibiotics and probiotics. Table S5 Microbial metabolic function associated with diverticulosis. Table S6 Sensitivity analysis for microbial metabolic function associated with diverticulosis, additionally adjusted for use of antibiotics and probiotics. Table S7 Microbial species significantly associated with asymptomatic diverticulosis according to anatomic location. Table S8 Microbial metabolic function significantly associated with asymptomatic diverticulosis according to anatomic location [file 13073_2024_1374_MOESM2_ESM.xlsx]

## Sheet: ST1
Table S1. Demographic characteristics of individuals in the validation study comparing the diagnosis of diverticulosis based on colonoscopy versus computerized tomography (CT)
Characteristics	Diverticulosis diagnosis based on CT		Total
	No	Yes
	(N=80)	(N=93)	(N=173)
Age at diagnosis, years, Mean (SD)	63 (12)	68 (10)	66 (11)
<50	12 (15)	2 (2)	14 (8)
50-59	17 (21)	16 (17)	33 (19)
60+	51 (64)	75 (81)	126 (73)
Female, N (%)	42 (52)	37 (40)	79 (46)
Race, N (%)
White	70 (88)	88 (95)	158 (91)
Black	4 (5)	2 (2)	6 (3)
Asian	2 (2)	0 (0)	2 (1)
Other/unknown	4 (5)	3 (3)	7 (4)
Marital status, N (%)
Single	10 (12)	10 (11)	20 (12)
Married	59 (74)	73 (78)	132 (76)
Divorced/separated/widowed	10 (12)	9 (10)	19 (11)
Other	1 (1)	1 (1)	2 (1)
Diverticulosis diagnosis based on colonoscopy
No	78 (98)	31 (33)	109 (63)
Yes	2 (2)	62 (67)	64 (37)
	Specificity =98%	Sensitivity=67%

## Sheet: ST2
Table S2. The proportion of variation in the microbial taxonomy explained by individual factor based on permutational multivariate analysis of variance (PERMANOVA) of the Bray-Curtis dissimilarity matrix.
Components	R2	p-value
Cases	0.00192434	0.008
Age	0.00251518	0.001
Sex	0.00337602	0.001
Race	0.0061085	0.001
Ethnicity	0.00277272	0.751
BMI	0.00776601	0.001
Smoking	0.00517535	0.009
Physical activity	0.00535994	0.003
Antibiotics [last year]	0.00408237	0.001
Probiotics [last 2 months]	0.00287819	0.56
NSAIDs	0.00321799	0.08
Fruits and vegetables	0.00554392	0.001
Red and processed meat	0.00493234	0.027
Dietary pattern	0.00678163	0.007

## Sheet: ST3
Table S3. Microbial species associated with diverticulosis
feature	coef	stderr	N	N.not.0	pval	qval
Clostridium_sp_CAG_299	0.00900821	0.00304549	684	117	0.00321444	0.0950671
Prevotella_copri	-0.00801705	0.00296932	684	139	0.00712224	0.138125
Roseburia_intestinalis	0.00590621	0.00227883	684	544	0.00977101	0.167725
Bifidobacterium_pseudocatenulatum	-0.0075399	0.00298783	684	159	0.0118648	0.194945
Dorea_sp_CAG_317	0.00665545	0.00276344	684	286	0.016311	0.235315
Parabacteroides_johnsonii	0.00718564	0.00306716	684	106	0.0194536	0.250148
Gordonibacter_pamelaeae	0.00511732	0.0022039	684	531	0.0205563	0.253314
Firmicutes_bacterium_CAG_424	0.00744237	0.00331914	684	99	0.0252939	0.269574
Erysipelatoclostridium_ramosum	0.00664021	0.0030205	684	125	0.0282875	0.278868
Blautia_wexlerae	0.00510491	0.0023797	684	651	0.032323	0.285224
Intestinibacter_bartlettii	-0.00650065	0.00304328	684	129	0.0330611	0.285224
Roseburia_sp_CAG_309	0.00627954	0.00298975	684	154	0.0360979	0.290502
Clostridium_bolteae_CAG_59	0.00658637	0.00320597	684	116	0.0403525	0.307981
Coprococcus_catus	-0.00389522	0.00211769	684	471	0.0663342	0.391271
Alistipes_putredinis	0.0031359	0.00176215	684	554	0.0756282	0.419278
Bacteroides_stercoris	0.00480714	0.00267944	684	331	0.0732824	0.419278
Oscillibacter_sp_CAG_241	-0.00469149	0.00265664	684	333	0.0778921	0.419278
Dialister_invisus	-0.00497223	0.0028641	684	203	0.0830462	0.42264
Eubacterium_rectale	0.00339224	0.00206053	684	598	0.100205	0.4588
Ruminococcaceae_bacterium_D5	-0.0050593	0.00307541	684	171	0.100456	0.4588
Firmicutes_bacterium_CAG_145	0.00448562	0.00275946	684	277	0.10455	0.466394
Blautia_sp_CAG_257	0.0048752	0.00310541	684	259	0.116943	0.499384
Bacteroides_finegoldii	0.00466922	0.0029871	684	178	0.118528	0.500779
Harryflintia_acetispora	0.00458541	0.00306669	684	114	0.135358	0.529758
Coprobacter_fastidiosus	0.0043364	0.00301296	684	190	0.15058	0.553474
Lawsonibacter_asaccharolyticus	0.00294278	0.0020693	684	590	0.155492	0.556015
Ruminococcus_lactaris	0.00363044	0.00255811	684	319	0.156341	0.556015
Agathobaculum_butyriciproducens	0.00251518	0.00177596	684	606	0.157204	0.556802
Bacteroides_thetaiotaomicron	0.00312431	0.00223422	684	566	0.162491	0.563694
Intestinimonas_butyriciproducens	-0.00392716	0.0028155	684	366	0.163561	0.564119
Streptococcus_thermophilus	0.00384224	0.00276835	684	404	0.165656	0.566391
Ruminococcus_callidus	-0.00439046	0.0032218	684	126	0.173456	0.580036
Streptococcus_salivarius	-0.00340686	0.00250068	684	566	0.17357	0.580036
Bifidobacterium_longum	-0.00334759	0.00252436	684	420	0.185285	0.597238
Coprococcus_comes	0.00248797	0.00186994	684	533	0.183835	0.597238
Odoribacter_splanchnicus	0.00226816	0.00171017	684	546	0.185229	0.597238
Roseburia_sp_CAG_182	-0.00444254	0.00335167	684	99	0.185498	0.597238
Desulfovibrio_piger	-0.0039539	0.00317246	684	81	0.213113	0.633513
Bacteroides_eggerthii	0.00352744	0.0028529	684	149	0.216759	0.640166
Bacteroides_sp_CAG_144	0.00383089	0.00315596	684	77	0.225263	0.64754
Ruminococcus_torques	-0.0024943	0.00206092	684	484	0.226626	0.64754
Bacteroides_dorei	0.00298029	0.00249333	684	403	0.232432	0.651899
Bacteroides_salyersiae	0.00339479	0.00290609	684	135	0.243185	0.657907
Clostridium_spiroforme	-0.00361681	0.00309879	684	117	0.243587	0.657907
Turicibacter_sanguinis	-0.00332348	0.00290513	684	116	0.253062	0.665273
Eubacterium_sp_CAG_180	-0.00345392	0.0030312	684	126	0.25495	0.668748
Alistipes_indistinctus	-0.00299524	0.00265331	684	331	0.259386	0.675888
Firmicutes_bacterium_CAG_94	-0.00323193	0.00295832	684	225	0.275039	0.694378
Holdemania_filiformis	0.00303587	0.00277915	684	276	0.275091	0.694378
Anaerostipes_hadrus	0.00178968	0.00169333	684	652	0.290965	0.705015
Fusicatenibacter_saccharivorans	0.00158563	0.00148757	684	643	0.286872	0.705015
Eisenbergiella_massiliensis	-0.00306295	0.00296153	684	232	0.301421	0.719948
Faecalibacterium_prausnitzii	0.00142764	0.00138188	684	652	0.30195	0.719948
Enorma_massiliensis	0.00254651	0.00249185	684	90	0.307206	0.725356
Alistipes_timonensis	0.00309762	0.00305639	684	89	0.311217	0.730486
Eubacterium_siraeum	0.00266851	0.00265031	684	385	0.314388	0.730486
Sutterella_parvirubra	0.00298874	0.00296912	684	129	0.314513	0.730486
Methanobrevibacter_smithii	-0.00274102	0.00274246	684	240	0.317952	0.73131
Eubacterium_hallii	-0.00164136	0.00171983	684	630	0.340264	0.74268
Blautia_obeum	-0.00188096	0.00197373	684	613	0.34096	0.742828
Bacteroides_caccae	-0.00231643	0.00243899	684	426	0.342609	0.744127
Bifidobacterium_bifidum	-0.00298174	0.00315471	684	98	0.344936	0.744127
Eubacterium_sp_CAG_251	-0.00291268	0.0031247	684	95	0.35162	0.744127
Ruminococcus_gnavus	0.00267622	0.00285	684	345	0.348081	0.744127
Lactococcus_lactis	0.00320675	0.0035055	684	133	0.360661	0.744765
Parabacteroides_distasonis	0.00175497	0.00189484	684	581	0.35471	0.744765
Acidaminococcus_intestini	-0.00274699	0.00306528	684	147	0.370509	0.748348
Roseburia_inulinivorans	0.00190098	0.00212207	684	574	0.370695	0.748348
Ruthenibacterium_lactatiformans	-0.00185036	0.0021415	684	620	0.387892	0.76607
Catenibacterium_mitsuokai	-0.00271296	0.00316509	684	81	0.391689	0.768438
Firmicutes_bacterium_CAG_95	-0.00262484	0.00310584	684	113	0.398361	0.777568
Parabacteroides_merdae	-0.00190178	0.00227444	684	449	0.403388	0.779137
Flavonifractor_plautii	0.00183623	0.00221792	684	583	0.40804	0.780506
Bifidobacterium_adolescentis	-0.00224282	0.00283999	684	279	0.429985	0.795121
Butyricimonas_virosa	-0.00198351	0.00255324	684	371	0.437535	0.795121
Clostridium_sp_CAG_58	0.00157674	0.00201412	684	546	0.434015	0.795121
Collinsella_intestinalis	0.00241851	0.00307973	684	261	0.432575	0.795121
Roseburia_sp_CAG_471	-0.002342	0.00308	684	300	0.447307	0.799437
Butyricimonas_synergistica	-0.00208397	0.00283537	684	287	0.462621	0.809176
Sellimonas_intestinalis	-0.00243899	0.00333294	684	124	0.464575	0.809176
Streptococcus_mitis	0.0024124	0.00327434	684	86	0.461544	0.809176
Anaeromassilibacillus_sp_An250	0.00206774	0.00286679	684	262	0.47101	0.812512
Bacteroides_massiliensis	0.00205346	0.00285204	684	234	0.471796	0.812512
Firmicutes_bacterium_CAG_83	-0.00179858	0.00253268	684	458	0.477876	0.815867
Paraprevotella_xylaniphila	-0.00207917	0.00293862	684	178	0.479498	0.815867
Coprococcus_eutactus	-0.0020574	0.00295036	684	166	0.48585	0.818656
Asaccharobacter_celatus	0.00138379	0.00199421	684	583	0.487999	0.818869
Barnesiella_intestinihominis	0.00176253	0.00254689	684	340	0.489174	0.819679
Hungatella_hathewayi	-0.00203543	0.00306522	684	136	0.50691	0.823776
Proteobacteria_bacterium_CAG_139	-0.00189696	0.00285004	684	320	0.50592	0.823776
Victivallis_vadensis	-0.00224143	0.00332046	684	75	0.499902	0.823776
Bacteroides_cellulosilyticus	0.00178893	0.00272204	684	352	0.511293	0.827442
Bacteroides_fragilis	0.0018964	0.00291203	684	306	0.515138	0.828001
Dielma_fastidiosa	-0.00216494	0.00332279	684	103	0.514939	0.828001
Ruminococcus_bicirculans	0.00165785	0.00254552	684	399	0.515103	0.828001
Haemophilus_parainfluenzae	-0.00194499	0.00334485	684	108	0.561121	0.860578
Veillonella_parvula	-0.00196855	0.00347441	684	109	0.571201	0.866322
Alistipes_onderdonkii	0.00179628	0.00319353	684	96	0.573995	0.869444
Akkermansia_muciniphila	0.00144891	0.00263949	684	390	0.583246	0.876104
Blautia_hydrogenotrophica	-0.0015363	0.00285834	684	250	0.591128	0.879229
Veillonella_dispar	-0.00190044	0.00360924	684	93	0.598694	0.882011
Eubacterium_sp_CAG_38	0.00130567	0.00250416	684	402	0.602273	0.884855
Bacteroides_ovatus	0.00119437	0.00238192	684	570	0.616243	0.890373
Clostridium_citroniae	-0.0013815	0.00280052	684	315	0.621972	0.892953
Clostridium_innocuum	-0.00150482	0.00312039	684	213	0.629794	0.895654
Alistipes_finegoldii	-0.00121195	0.00255746	684	543	0.635745	0.898917
Bacteroides_vulgatus	-0.000856593	0.00184314	684	559	0.642275	0.89892
Alistipes_shahii	0.00102303	0.00224839	684	493	0.649264	0.903622
Parabacteroides_goldsteinii	0.00130262	0.00287362	684	181	0.650488	0.904263
Clostridium_scindens	0.00152302	0.00340778	684	88	0.655084	0.906391
Blautia_producta	-0.00139838	0.00326653	684	108	0.668733	0.917762
Bacteroides_xylanisolvens	-0.00112404	0.00267594	684	409	0.674589	0.92046
Paraprevotella_clara	-0.00130314	0.00316823	684	76	0.680982	0.928113
Collinsella_aerofaciens	-0.000750677	0.00190931	684	543	0.69433	0.931615
Enterorhabdus_caecimuris	0.00118526	0.00301594	684	333	0.694453	0.931615
Clostridium_asparagiforme	0.00113243	0.00300115	684	185	0.706054	0.933513
Eggerthella_lenta	0.000975411	0.00261859	684	377	0.709651	0.933513
Firmicutes_bacterium_CAG_110	-0.00110553	0.00292628	684	224	0.705711	0.933513
Bacteroides_nordii	-0.00113551	0.00324313	684	99	0.726361	0.94427
Bacteroides_galacturonicus	0.000999457	0.00292882	684	99	0.73303	0.945969
Clostridium_clostridioforme	0.00112793	0.00340655	684	175	0.740674	0.946879
Clostridium_leptum	-0.000861796	0.00261638	684	444	0.741975	0.946879
Clostridium_lavalense	0.000838801	0.0028619	684	267	0.769549	0.952462
Clostridium_saccharolyticum	0.000884346	0.00304112	684	97	0.771303	0.952462
Collinsella_massiliensis	-0.000925858	0.00298663	684	225	0.756664	0.952462
Collinsella_stercoris	-0.000840379	0.0028702	684	457	0.769777	0.952462
Holdemanella_biformis	0.000822228	0.00269503	684	157	0.760399	0.952462
Parasutterella_excrementihominis	-0.000797067	0.00261621	684	436	0.760723	0.952462
Streptococcus_vestibularis	-0.00096239	0.00329808	684	91	0.770534	0.952462
Bacteroides_intestinalis	-0.000852449	0.00296037	684	163	0.773478	0.954144
Eubacterium_ramulus	0.000600895	0.00222093	684	476	0.786818	0.960584
Bifidobacterium_animalis	0.000846531	0.00331456	684	72	0.7985	0.960737
Eubacterium_ventriosum	0.000679562	0.0026604	684	328	0.798471	0.960737
Lactobacillus_rogosae	-0.000771723	0.0030936	684	160	0.803089	0.961593
Eubacterium_sp_CAG_274	-0.000703759	0.00288202	684	140	0.807164	0.961606
Clostridium_sp_CAG_167	-0.000638491	0.00293241	684	193	0.827706	0.962853
Monoglobus_pectinilyticus	-0.000604945	0.00270327	684	280	0.822999	0.962853
Ruminococcaceae_bacterium_D16	0.000684883	0.00284768	684	183	0.810017	0.962853
Streptococcus_parasanguinis	-0.000589371	0.00251787	684	418	0.815003	0.962853
Slackia_isoflavoniconvertens	-0.000606303	0.00285789	684	161	0.832058	0.96415
Phascolarctobacterium_faecium	0.000483444	0.00267541	684	326	0.856662	0.971881
Lachnospira_pectinoschiza	0.000427185	0.00251872	684	375	0.865376	0.974063
Anaerotruncus_colihominis	-0.000390554	0.00292283	684	259	0.893744	0.974452
Bacteroides_faecis	-0.000381839	0.00282367	684	123	0.892475	0.974452
Bilophila_wadsworthia	0.000302456	0.00227519	684	480	0.894287	0.974452
Clostridium_disporicum	0.000437728	0.00307178	684	77	0.886731	0.974452
Dorea_formicigenerans	-0.000232169	0.00179083	684	581	0.89689	0.974452
Escherichia_coli	-0.000411946	0.0030047	684	319	0.890996	0.974452
Oscillibacter_sp_57_20	-0.000361031	0.00238918	684	455	0.879937	0.974452
Roseburia_faecis	0.000320466	0.00225115	684	519	0.886844	0.974452
Veillonella_atypica	-0.000554616	0.00383766	684	105	0.885137	0.974452
Actinomyces_sp_ICM47	-0.000320017	0.00295752	684	106	0.913868	0.979119
Clostridium_aldenense	0.000341565	0.00323593	684	76	0.91597	0.979119
Gemmiger_formicilis	0.000249506	0.00218446	684	528	0.909101	0.979119
Roseburia_hominis	0.000247966	0.00223127	684	585	0.911547	0.979119
Turicimonas_muris	-0.000303739	0.00288821	684	307	0.916279	0.979119
Adlercreutzia_equolifaciens	0.000158468	0.00202367	684	578	0.937609	0.981787
Eisenbergiella_tayi	0.000241904	0.00312113	684	205	0.938246	0.981787
Ruminococcus_bromii	-0.00022726	0.00253054	684	326	0.928469	0.981787
Eubacterium_eligens	-0.000138447	0.00209146	684	526	0.947243	0.982583
Clostridium_symbiosum	0.000175257	0.00315062	684	227	0.955657	0.988298
Dorea_longicatena	-8.35141e-05	0.00164592	684	574	0.959549	0.988803
Actinomyces_odontolyticus	-0.000133499	0.00312449	684	116	0.965933	0.991926
Clostridium_bolteae	-9.3244e-05	0.00289723	684	373	0.974336	0.997093
Alistipes_inops	-6.85395e-05	0.00323958	684	104	0.983127	0.997463
Anaerotignum_lactatifermentans	7.70601e-05	0.0030512	684	154	0.979859	0.997463
Bacteroides_uniformis	-2.16717e-05	0.00158988	684	633	0.989129	0.998394
Clostridium_sp_CAG_242	-2.68832e-05	0.00294447	684	181	0.992718	0.998394
Clostridium_sp_CAG_253	-1.7472e-05	0.00330729	684	93	0.995787	0.998394
*All models adjusted for age at colonoscopy, sex, BMI, and dietary patterns (standard diet, limited red meat, no read meat, or vegetarian/vegan) as fixed effects and sequencing batch as random effects.

## Sheet: ST4
Table S4. Sensitivity analysis of microbial species associated with diverticulosis, additionally adjusted for use of antibiotics and probiotics
feature	coef	stderr	N	N.not.0	pval	qval
Clostridium_sp_CAG_299	0.0100828	0.00311638	684	117	0.00128234	0.0640422
Roseburia_intestinalis	0.00694199	0.00236726	684	544	0.00349223	0.10486
Prevotella_copri	-0.00816991	0.00302189	684	139	0.00705645	0.147025
Gordonibacter_pamelaeae	0.0053664	0.00229727	684	531	0.0198244	0.245145
Parabacteroides_johnsonii	0.00746445	0.00319522	684	106	0.0198168	0.245145
Dorea_sp_CAG_317	0.0065509	0.00287792	684	286	0.0231859	0.264399
Roseburia_sp_CAG_309	0.00685281	0.00307495	684	154	0.0262153	0.288939
Intestinibacter_bartlettii	-0.00705675	0.00318949	684	129	0.0273122	0.292549
Bifidobacterium_pseudocatenulatum	-0.00673797	0.00310843	684	159	0.0305841	0.305743
Blautia_wexlerae	0.00492726	0.00244719	684	651	0.0445219	0.367539
Firmicutes_bacterium_CAG_424	0.00683429	0.00341516	684	99	0.0458304	0.370787
Alistipes_putredinis	0.00360508	0.00181187	684	554	0.0470826	0.378903
Clostridium_bolteae_CAG_59	0.00644032	0.00328194	684	116	0.0501891	0.381745
Erysipelatoclostridium_ramosum	0.00576198	0.00308595	684	125	0.0623715	0.416084
Coprococcus_catus	-0.00383946	0.0021825	684	471	0.0790592	0.471431
Agathobaculum_butyriciproducens	0.00314678	0.00183746	684	606	0.087314	0.491869
Alistipes_timonensis	0.00507298	0.00314231	684	89	0.10697	0.52148
Bacteroides_eggerthii	0.00481386	0.00296912	684	149	0.105483	0.52148
Bacteroides_finegoldii	0.00508951	0.00314753	684	178	0.106413	0.52148
Firmicutes_bacterium_CAG_145	0.00472033	0.00290679	684	277	0.104929	0.52148
Eubacterium_sp_CAG_180	-0.00494686	0.00310787	684	126	0.111981	0.53393
Lawsonibacter_asaccharolyticus	0.00336864	0.00214027	684	590	0.116037	0.539731
Harryflintia_acetispora	0.00480649	0.00310498	684	114	0.122157	0.542321
Ruminococcaceae_bacterium_D5	-0.0050139	0.00323522	684	171	0.121727	0.542321
Ruminococcus_lactaris	0.0040768	0.00263567	684	319	0.12245	0.542321
Ruminococcus_callidus	-0.00500504	0.00334038	684	126	0.134577	0.559265
Dialister_invisus	-0.00439964	0.00296903	684	203	0.138913	0.566451
Bacteroides_dorei	0.00379526	0.00259078	684	403	0.143476	0.573546
Odoribacter_splanchnicus	0.00253582	0.00174904	684	546	0.147634	0.580235
Streptococcus_salivarius	-0.00374682	0.00261348	684	566	0.152202	0.583717
Blautia_sp_CAG_257	0.00446676	0.0031333	684	259	0.154517	0.586086
Bacteroides_salyersiae	0.00429771	0.00306175	684	135	0.160938	0.601443
Intestinimonas_butyriciproducens	-0.00412973	0.00294824	684	366	0.161814	0.603234
Anaerostipes_hadrus	0.00237479	0.00175273	684	652	0.175966	0.621794
Oscillibacter_sp_CAG_241	-0.00365162	0.00271349	684	333	0.178904	0.624111
Roseburia_sp_CAG_182	-0.00471777	0.003525	684	99	0.181286	0.626674
Eubacterium_rectale	0.0028203	0.00212063	684	598	0.184051	0.626974
Eubacterium_siraeum	0.00356111	0.0027275	684	385	0.192185	0.634086
Bacteroides_sp_CAG_144	0.00415215	0.00331111	684	77	0.210335	0.663549
Bifidobacterium_longum	-0.00328894	0.00262802	684	420	0.211248	0.663861
Streptococcus_thermophilus	0.00359422	0.0028928	684	404	0.214554	0.663932
Bacteroides_thetaiotaomicron	0.00282166	0.00232507	684	566	0.225392	0.673202
Sutterella_parvirubra	0.0036988	0.00305588	684	129	0.226614	0.673202
Faecalibacterium_prausnitzii	0.00171492	0.00142893	684	652	0.230562	0.676551
Fusicatenibacter_saccharivorans	0.00184933	0.00153866	684	643	0.229879	0.676551
Bacteroides_stercoris	0.0032638	0.0027706	684	331	0.239263	0.678003
Enorma_massiliensis	0.00303464	0.00262204	684	90	0.247593	0.688463
Desulfovibrio_piger	-0.00377407	0.0032782	684	81	0.250088	0.691848
Holdemania_filiformis	0.00328986	0.0029138	684	276	0.25933	0.698125
Coprococcus_comes	0.0021328	0.00194065	684	533	0.27221	0.707069
Firmicutes_bacterium_CAG_94	-0.00332375	0.00301444	684	225	0.270643	0.707069
Bacteroides_fragilis	0.00320433	0.0030276	684	306	0.290316	0.716776
Bifidobacterium_bifidum	-0.0034907	0.00329058	684	98	0.289205	0.716776
Roseburia_inulinivorans	0.00231387	0.0022175	684	574	0.29716	0.720128
Eisenbergiella_massiliensis	-0.0032115	0.00308978	684	232	0.299046	0.720965
Ruminococcus_torques	-0.00217886	0.00211652	684	484	0.303687	0.722497
Dielma_fastidiosa	-0.00344968	0.00345087	684	103	0.31789	0.730134
Hungatella_hathewayi	-0.00321167	0.00321386	684	136	0.318048	0.730134
Bacteroides_cellulosilyticus	0.00263443	0.00272485	684	352	0.334031	0.742743
Alistipes_indistinctus	-0.00263552	0.00275138	684	331	0.338508	0.74511
Proteobacteria_bacterium_CAG_139	-0.00284939	0.0029694	684	320	0.33766	0.74511
Eubacterium_sp_CAG_251	-0.00306285	0.00325092	684	95	0.346501	0.754016
Parabacteroides_merdae	-0.00218814	0.00233319	684	449	0.348712	0.756621
Acidaminococcus_intestini	-0.00300393	0.00321828	684	147	0.350995	0.758682
Blautia_obeum	-0.00186786	0.00203699	684	613	0.359535	0.759518
Clostridium_spiroforme	-0.00295477	0.00321474	684	117	0.358401	0.759518
Coprobacter_fastidiosus	0.0028347	0.00310147	684	190	0.361096	0.75965
Bacteroides_caccae	-0.00226379	0.00255474	684	426	0.375919	0.763575
Eubacterium_hallii	-0.00156933	0.00177513	684	630	0.377018	0.763575
Turicibacter_sanguinis	-0.00271975	0.00304494	684	116	0.37211	0.763575
Asaccharobacter_celatus	0.00180255	0.00207721	684	583	0.385868	0.770511
Catenibacterium_mitsuokai	-0.00286996	0.00333661	684	81	0.390057	0.770511
Blautia_producta	-0.0028016	0.00338896	684	108	0.408749	0.784194
Clostridium_innocuum	-0.00265717	0.00320634	684	213	0.407595	0.784194
Lactococcus_lactis	0.00303891	0.00369605	684	133	0.41129	0.785637
Butyricimonas_synergistica	-0.00232769	0.0028919	684	287	0.4212	0.794846
Firmicutes_bacterium_CAG_83	-0.00212574	0.00264965	684	458	0.422717	0.795342
Blautia_hydrogenotrophica	-0.00236115	0.00298122	684	250	0.428673	0.800997
Bacteroides_massiliensis	0.00229427	0.002918	684	234	0.432037	0.804013
Clostridium_sp_CAG_58	0.00161777	0.00209536	684	546	0.44038	0.80896
Methanobrevibacter_smithii	-0.00217176	0.00282675	684	240	0.442622	0.809671
Roseburia_sp_CAG_471	-0.00246793	0.00325525	684	300	0.44867	0.814352
Alistipes_onderdonkii	0.00235611	0.00321687	684	96	0.464199	0.817152
Ruminococcus_bicirculans	0.00191076	0.00259326	684	399	0.461525	0.817152
Ruthenibacterium_lactatiformans	-0.00162368	0.00223542	684	620	0.467916	0.817152
Veillonella_parvula	-0.00266221	0.00365982	684	109	0.467259	0.817152
Bacteroides_vulgatus	-0.00136595	0.00190528	684	559	0.4737	0.82049
Firmicutes_bacterium_CAG_95	-0.00221791	0.0030959	684	113	0.474025	0.82049
Parabacteroides_distasonis	0.00134636	0.00196008	684	581	0.492422	0.834977
Bifidobacterium_adolescentis	-0.00200123	0.0029587	684	279	0.499057	0.837826
Eubacterium_sp_CAG_38	0.00167878	0.00255005	684	402	0.510581	0.844232
Anaeromassilibacillus_sp_An250	0.00186298	0.00293922	684	262	0.526435	0.854177
Collinsella_massiliensis	-0.00191686	0.0031164	684	225	0.538734	0.86345
Clostridium_leptum	-0.00165077	0.00270909	684	444	0.542529	0.865612
Collinsella_intestinalis	0.00189847	0.00321311	684	261	0.554846	0.868784
Ruminococcus_gnavus	0.00171897	0.00290916	684	345	0.554827	0.868784
Sellimonas_intestinalis	-0.00201411	0.00347352	684	124	0.562238	0.872616
Butyricimonas_virosa	-0.00153188	0.00265462	684	371	0.564118	0.872862
Barnesiella_intestinihominis	0.00151454	0.00264274	684	340	0.566797	0.873895
Clostridium_bolteae	-0.00168904	0.00297281	684	373	0.570139	0.875319
Bilophila_wadsworthia	0.00132487	0.00234936	684	480	0.573018	0.877525
Dorea_longicatena	-0.000917242	0.00169077	684	574	0.587677	0.878066
Streptococcus_vestibularis	-0.0018644	0.00345452	684	91	0.589607	0.878066
Victivallis_vadensis	-0.0018879	0.00348186	684	75	0.587877	0.878066
Alistipes_shahii	0.0012143	0.00231909	684	493	0.600747	0.881937
Eubacterium_eligens	0.00113793	0.00215261	684	526	0.597261	0.881937
Clostridium_citroniae	-0.00149691	0.00291109	684	315	0.607297	0.883585
Anaerotruncus_colihominis	-0.00154948	0.00303074	684	259	0.609363	0.883847
Alistipes_finegoldii	-0.00130753	0.0026468	684	543	0.621485	0.889077
Veillonella_dispar	-0.00186488	0.00381379	684	93	0.625034	0.889314
Bacteroides_ovatus	0.00117403	0.00243442	684	570	0.629798	0.891091
Flavonifractor_plautii	0.00108541	0.00225486	684	583	0.630436	0.891165
Bacteroides_faecis	-0.00132289	0.00291293	684	123	0.649892	0.893748
Coprococcus_eutactus	-0.00136718	0.00303568	684	166	0.652608	0.895864
Lactobacillus_rogosae	-0.00141909	0.00317831	684	160	0.655406	0.896814
Haemophilus_parainfluenzae	-0.00154755	0.00352348	684	108	0.660671	0.898017
Parasutterella_excrementihominis	-0.00114141	0.00270202	684	436	0.672865	0.903316
Collinsella_aerofaciens	-0.000823793	0.00197734	684	543	0.677109	0.904982
Holdemanella_biformis	0.00113578	0.00279079	684	157	0.684174	0.907261
Clostridium_sp_CAG_242	0.00118603	0.00303399	684	181	0.696001	0.914634
Streptococcus_parasanguinis	-0.000978449	0.00262211	684	418	0.709168	0.915352
Collinsella_stercoris	-0.00107815	0.0029182	684	457	0.711918	0.916874
Bifidobacterium_animalis	0.00122023	0.00338429	684	72	0.718561	0.922305
Turicimonas_muris	-0.000984951	0.00301789	684	307	0.744259	0.940589
Phascolarctobacterium_faecium	0.000889974	0.0027534	684	326	0.746637	0.941654
Monoglobus_pectinilyticus	-0.000847725	0.00267474	684	280	0.751403	0.942168
Roseburia_faecis	0.000725087	0.0023365	684	519	0.756418	0.942168
Slackia_isoflavoniconvertens	-0.000927594	0.00295071	684	161	0.753356	0.942168
Clostridium_sp_CAG_253	0.00080671	0.00291753	684	93	0.782257	0.948911
Veillonella_atypica	-0.00112631	0.00405371	684	105	0.781228	0.948911
Bacteroides_galacturonicus	0.000803276	0.00308403	684	99	0.794597	0.949862
Clostridium_disporicum	0.000867508	0.00316483	684	77	0.784097	0.949862
Eisenbergiella_tayi	-0.000846915	0.00319255	684	205	0.790887	0.949862
Escherichia_coli	-0.000827342	0.00309377	684	319	0.789237	0.949862
Ruminococcaceae_bacterium_D16	0.000732723	0.00289985	684	183	0.800607	0.949862
Streptococcus_mitis	0.000899078	0.00337839	684	86	0.790235	0.949862
Clostridium_saccharolyticum	0.000791797	0.00321723	684	97	0.805681	0.951429
Adlercreutzia_equolifaciens	0.000478599	0.00210871	684	578	0.820531	0.959845
Eubacterium_ramulus	0.000519526	0.00230086	684	476	0.821437	0.959845
Anaerotignum_lactatifermentans	0.000682256	0.00311197	684	154	0.826542	0.962287
Clostridium_symbiosum	-0.000661508	0.00329361	684	227	0.840888	0.967734
Gemmiger_formicilis	0.000466792	0.0022458	684	528	0.835417	0.967734
Clostridium_lavalense	0.000571136	0.0029812	684	267	0.848137	0.969937
Lachnospira_pectinoschiza	0.000489632	0.00261819	684	375	0.851716	0.971727
Clostridium_asparagiforme	0.000526693	0.00307587	684	185	0.864099	0.978172
Clostridium_scindens	0.000555147	0.00357404	684	88	0.876616	0.979593
Paraprevotella_clara	-0.000509424	0.00331264	684	76	0.877834	0.979593
Actinomyces_odontolyticus	-0.0004316	0.00325615	684	116	0.894595	0.98132
Bacteroides_uniformis	0.000212531	0.00163619	684	633	0.896695	0.98132
Enterorhabdus_caecimuris	0.000406115	0.00317037	684	333	0.898116	0.98132
Eubacterium_ventriosum	0.000381751	0.00274307	684	328	0.889364	0.98132
Bacteroides_xylanisolvens	-0.000335253	0.00279778	684	409	0.90466	0.983551
Bacteroides_intestinalis	-0.000360797	0.00312033	684	163	0.907987	0.984799
Clostridium_clostridioforme	-0.000386546	0.00356301	684	175	0.913645	0.986187
Eggerthella_lenta	0.00029103	0.00270054	684	377	0.914217	0.986187
Paraprevotella_xylaniphila	-0.000317478	0.00292827	684	178	0.913701	0.986187
Parabacteroides_goldsteinii	0.000280443	0.00292876	684	181	0.923747	0.990846
Akkermansia_muciniphila	0.000197724	0.00273026	684	390	0.942293	0.995155
Alistipes_inops	-0.000274716	0.00328628	684	104	0.933407	0.995155
Bacteroides_nordii	0.000239712	0.00331984	684	99	0.942462	0.995155
Clostridium_sp_CAG_167	0.000112665	0.0030477	684	193	0.970524	0.995155
Dorea_formicigenerans	-6.21688e-05	0.00184908	684	581	0.97319	0.995155
Eubacterium_sp_CAG_274	-0.000253574	0.00303455	684	140	0.933433	0.995155
Firmicutes_bacterium_CAG_110	-0.000238573	0.00303143	684	224	0.937298	0.995155
Roseburia_hominis	0.000153252	0.00228371	684	585	0.946519	0.995155
Ruminococcus_bromii	-0.000206792	0.00261619	684	326	0.937025	0.995155
Oscillibacter_sp_57_20	-6.6096e-05	0.0024725	684	455	0.978682	0.995702
Actinomyces_sp_ICM47	3.4644e-05	0.00309164	684	106	0.991063	0.999044
Clostridium_aldenense	-5.60967e-05	0.00339022	684	76	0.986804	0.999044
*All models adjusted for age at colonoscopy, sex, BMI, and dietary patterns (standard diet, limited red meat, no read meat, or vegetarian/vegan), use of antibiotics in the past 12 months, and use of probiotics in the last two months as fixed effects and sequencing batch as random effects.

## Sheet: ST5
Table S5. Microbial metabolic function associated with diverticulosis
feature	metadata	coef	stderr	N	N.not.0	pval	qval
COBALSYN PWY superpathway of adenosylcobalamin salvage from cobinamide I	cases	0.00240203	0.000717646	684	684	0.000865523	0.0312335
PWY 6317 D galactose degradation I Leloir pathway	cases	0.00283498	0.000905567	684	684	0.00182568	0.0406489
PWY66 422	cases	0.00288728	0.000974656	684	684	0.00316878	0.0543804
PWY 1269 CMP 3 deoxy D manno octulosonate biosynthesis	cases	-0.00315437	0.00112837	684	684	0.00534078	0.0726025
GLCMANNANAUT PWY superpathway of N acetylglucosamine N acetylmannosamine and N acetylneuraminate degradation	cases	0.00190875	0.000688708	684	684	0.00574571	0.0757864
PWY 6527 stachyose degradation	cases	0.00280959	0.00114449	684	684	0.0143639	0.12254
METH ACETATE PWY methanogenesis from acetate	cases	0.00251485	0.00104653	684	677	0.0165494	0.132728
NONOXIPENT PWY pentose phosphate pathway non oxidative branch I	cases	0.00206515	0.000901445	684	684	0.0222985	0.161562
PWY 7198 pyrimidine deoxyribonucleotides de novo biosynthesis IV	cases	-0.00239187	0.00104649	684	669	0.0226104	0.161822
PWY 6737 starch degradation V	cases	0.00209276	0.000948859	684	684	0.027778	0.182443
FASYN INITIAL PWY superpathway of fatty acid biosynthesis initiation E coli	cases	0.00142917	0.00066175	684	684	0.0311759	0.194396
GLYCOGENSYNTH PWY glycogen biosynthesis I from ADP D Glucose	cases	0.00229852	0.0010903	684	684	0.035415	0.211694
PWY 5505 L glutamate and L glutamine biosynthesis	cases	0.00150179	0.00074017	684	682	0.0428831	0.231709
PHOSLIPSYN PWY superpathway of phospholipid biosynthesis I bacteria	cases	-0.00206618	0.00102502	684	684	0.0442534	0.233097
PWY4FS 7 phosphatidylglycerol biosynthesis I plastidic	cases	-0.00206102	0.0010652	684	684	0.0534563	0.260814
PWY4FS 8 phosphatidylglycerol biosynthesis II non plastidic	cases	-0.00205964	0.00106513	684	684	0.053601	0.260814
GLUCUROCAT PWY superpathway of beta D glucuronosides degradation	cases	0.00147511	0.00077846	684	681	0.0585646	0.271712
THISYNARA PWY superpathway of thiamine diphosphate biosynthesis III eukaryotes	cases	0.00149985	0.000800176	684	684	0.0613407	0.278917
CALVIN PWY Calvin Benson Bassham cycle	cases	0.0011679	0.000640256	684	684	0.0686127	0.292666
PWY 6147 6 hydroxymethyl dihydropterin diphosphate biosynthesis I	cases	-0.00204778	0.00112296	684	683	0.0686961	0.292666
GLYCOLYSIS glycolysis I from glucose 6 phosphate	cases	-0.00175601	0.00098086	684	684	0.0738926	0.301618
PWY 7312 dTDP beta D fucofuranose biosynthesis	cases	0.00257733	0.00144606	684	319	0.0751838	0.304551
PWY 7539 6 hydroxymethyl dihydropterin diphosphate biosynthesis III Chlamydia	cases	-0.00190773	0.00108256	684	683	0.0785165	0.313281
PWY 5484 glycolysis II from fructose 6 phosphate	cases	-0.0017071	0.000973613	684	684	0.0800286	0.315105
P108 PWY pyruvate fermentation to propanoate I	cases	0.00161271	0.000930321	684	654	0.0834988	0.321894
PWY 241 C4 photosynthetic carbon assimilation cycle NADP ME type	cases	-0.00234232	0.00135048	684	618	0.0833316	0.321894
PWY 7242 D fructuronate degradation	cases	0.0013572	0.000780483	684	682	0.0825408	0.321894
UDPNAGSYN PWY UDP N acetyl D glucosamine biosynthesis I	cases	-0.00187218	0.00108465	684	683	0.0848286	0.325044
PWY 4242	cases	0.0010659	0.000620618	684	684	0.0863858	0.325707
PWY 5659 GDP mannose biosynthesis	cases	0.00129649	0.00075522	684	684	0.0865287	0.325707
P124 PWY Bifidobacterium shunt	cases	-0.00235446	0.00138188	684	470	0.0889135	0.330783
ARO PWY chorismate biosynthesis I	cases	0.00107655	0.000636688	684	684	0.0913604	0.333405
PWY 5913 partial TCA cycle obligate autotrophs	cases	-0.00237403	0.00140815	684	619	0.0923098	0.335343
PWY 6863 pyruvate fermentation to hexanol engineered	cases	0.00119861	0.000717176	684	665	0.0951647	0.339783
PWY0 1479 tRNA processing	cases	-0.0015915	0.000954966	684	669	0.0961034	0.341629
TEICHOICACID PWY poly glycerol phosphate wall teichoic acid biosynthesis	cases	0.00116565	0.000707107	684	680	0.0997557	0.346247
PWY 6549 L glutamine biosynthesis III	cases	-0.00144415	0.000882815	684	657	0.102375	0.34938
PWY 7117 C4 photosynthetic carbon assimilation cycle PEPCK type	cases	-0.00232556	0.00142259	684	618	0.102608	0.34938
HSERMETANA PWY L methionine biosynthesis III	cases	0.0013253	0.00081251	684	684	0.103368	0.349974
FERMENTATION PWY mixed acid fermentation	cases	-0.00210031	0.00130617	684	613	0.108342	0.360237
PWY 4981 L proline biosynthesis II from arginine	cases	-0.00176138	0.00109695	684	678	0.108841	0.360973
PWY0 1241 ADP L glycero beta D manno heptose biosynthesis	cases	-0.00128035	0.000804856	684	676	0.112162	0.368954
OANTIGEN PWY O antigen building blocks biosynthesis E coli	cases	-0.00150096	0.000966114	684	683	0.120784	0.37607
PWY 7315 dTDP N acetylthomosamine biosynthesis	cases	0.00196349	0.00126529	684	571	0.121213	0.376375
GLUTORN PWY L ornithine biosynthesis I	cases	0.00138512	0.000899604	684	684	0.124139	0.37955
PWY 622 starch biosynthesis	cases	-0.00194451	0.00126929	684	338	0.126037	0.383152
PWY0 781 aspartate superpathway	cases	-0.001865	0.00122806	684	626	0.129356	0.388237
PWY 6168 flavin biosynthesis III fungi	cases	0.000966704	0.000651213	684	684	0.138188	0.399158
PWY 7199 pyrimidine deoxyribonucleosides salvage	cases	-0.000964806	0.000654424	684	684	0.140909	0.404479
DAPLYSINESYN PWY L lysine biosynthesis I	cases	-0.001769	0.00122555	684	669	0.149399	0.423518
PWY 5695 inosine 5 phosphate degradation	cases	-0.000797166	0.00055422	684	684	0.150832	0.426068
PWY0 1296 purine ribonucleosides degradation	cases	0.00131547	0.000936711	684	684	0.16071	0.441468
PYRIDNUCSAL PWY NAD salvage pathway I PNC VI cycle	cases	-0.00236396	0.00169571	684	518	0.163787	0.447611
COMPLETE ARO PWY superpathway of aromatic amino acid biosynthesis	cases	0.000788451	0.000567301	684	684	0.165075	0.448061
PWY 2942 L lysine biosynthesis III	cases	-0.000729065	0.000533732	684	684	0.172437	0.453404
PWY 7332 superpathway of UDP N acetylglucosamine derived O antigen building blocks biosynthesis	cases	0.0022128	0.00162673	684	449	0.174233	0.453632
PWY 5667 CDP diacylglycerol biosynthesis I	cases	0.000720022	0.000535657	684	684	0.179375	0.459714
PWY 6123 inosine 5 phosphate biosynthesis I	cases	0.000873648	0.000653076	684	684	0.181466	0.459714
PWY 7456 beta 1 4 mannan degradation	cases	0.00117537	0.000876061	684	680	0.180196	0.459714
PWY0 1319 CDP diacylglycerol biosynthesis II	cases	0.000717871	0.000534945	684	684	0.180098	0.459714
TRPSYN PWY L tryptophan biosynthesis	cases	0.000984413	0.000744659	684	684	0.186663	0.46773
PWY 5973 cis vaccenate biosynthesis	cases	-0.00124251	0.000941618	684	684	0.187469	0.468233
ASPASN PWY superpathway of L aspartate and L asparagine biosynthesis	cases	-0.00107667	0.000819059	684	684	0.189154	0.470926
HOMOSER METSYN PWY L methionine biosynthesis I	cases	0.00112756	0.000877439	684	680	0.199249	0.48109
PWY 7221 guanosine ribonucleotides de novo biosynthesis	cases	-0.000815596	0.000638279	684	684	0.201792	0.48285
PWY 7323 superpathway of GDP mannose derived O antigen building blocks biosynthesis	cases	0.00102692	0.000819382	684	682	0.210571	0.49495
PWY 6124 inosine 5 phosphate biosynthesis II	cases	0.000877526	0.000701853	684	684	0.211658	0.496043
X1CMET2 PWY folate transformations III E coli	cases	0.000635758	0.000509392	684	684	0.212471	0.496136
METSYN PWY superpathway of L homoserine and L methionine biosynthesis	cases	0.00126905	0.00103034	684	680	0.218527	0.501853
P4 PWY superpathway of L lysine L threonine and L methionine biosynthesis I	cases	-0.00152346	0.00125056	684	630	0.223599	0.505759
PWY 7211 superpathway of pyrimidine deoxyribonucleotides de novo biosynthesis	cases	0.00150163	0.00122798	684	454	0.221848	0.505759
MET SAM PWY superpathway of S adenosyl L methionine biosynthesis	cases	0.00124636	0.0010316	684	680	0.227432	0.509514
PWY 5100 pyruvate fermentation to acetate and lactate II	cases	0.00120551	0.00099787	684	684	0.227473	0.509514
PWY 5384 sucrose degradation IV sucrose phosphorylase	cases	-0.00127093	0.00105002	684	624	0.226584	0.509514
PWY 5347 superpathway of L methionine biosynthesis transsulfuration	cases	0.00123477	0.00102872	684	680	0.230477	0.51089
ARGSYNBSUB PWY L arginine biosynthesis II acetyl cycle	cases	0.00117815	0.000986173	684	684	0.232669	0.512899
GLYCOLYSIS TCA GLYOX BYPASS superpathway of glycolysis pyruvate dehydrogenase TCA and glyoxylate bypass	cases	-0.00165892	0.0013909	684	201	0.233439	0.513812
PWY 6163 chorismate biosynthesis from 3 dehydroquinate	cases	0.000766933	0.000644095	684	684	0.234217	0.514182
PWY 6545 pyrimidine deoxyribonucleotides de novo biosynthesis III	cases	0.00140441	0.00118169	684	458	0.235095	0.514694
PWY 5304 superpathway of sulfur oxidation Acidianus ambivalens	cases	0.00141638	0.00121673	684	658	0.244831	0.529472
FUCCAT PWY fucose degradation	cases	0.00100327	0.000875933	684	667	0.252491	0.538018
PWY 7663 gondoate biosynthesis anaerobic	cases	-0.00108294	0.000950441	684	684	0.254968	0.540411
ANAEROFRUCAT PWY homolactic fermentation	cases	-0.000743353	0.000657527	684	684	0.258686	0.54368
PWY 6703 preQ0 biosynthesis	cases	-0.000982737	0.000866979	684	684	0.257431	0.54368
PWY 5676 acetyl CoA fermentation to butanoate II	cases	0.000903431	0.000806056	684	679	0.262801	0.545422
COA PWY coenzyme A biosynthesis I prokaryotic	cases	0.000628027	0.000567784	684	684	0.269107	0.554931
PENTOSE P PWY pentose phosphate pathway	cases	0.000978855	0.000890185	684	682	0.271926	0.554931
PWY 5097 L lysine biosynthesis VI	cases	-0.000608569	0.000554513	684	684	0.272852	0.554931
PWY 5154 L arginine biosynthesis III via N acetyl L citrulline	cases	-0.00107424	0.0010033	684	683	0.284714	0.564476
PWY 6470 peptidoglycan biosynthesis V beta lactam resistance	cases	0.00115973	0.00109555	684	670	0.290202	0.569696
SER GLYSYN PWY superpathway of L serine and glycine biosynthesis I	cases	0.000597136	0.000566865	684	684	0.292563	0.572922
P461 PWY hexitol fermentation to lactate formate ethanol and acetate	cases	-0.00104622	0.00100466	684	660	0.298109	0.576008
PWY 6471 peptidoglycan biosynthesis IV Enterococcus faecium	cases	0.00127986	0.00124741	684	678	0.305282	0.582868
PWY 5971 palmitate biosynthesis type II fatty acid synthase	cases	-0.00213333	0.0020895	684	442	0.307661	0.584556
PWY 7282 4 amino 2 methyl 5 diphosphomethylpyrimidine biosynthesis II	cases	0.00107772	0.00106158	684	679	0.310404	0.58649
PWY0 1298 superpathway of pyrimidine deoxyribonucleosides degradation	cases	0.000995402	0.000980728	684	646	0.310516	0.58649
PWY 7197 pyrimidine deoxyribonucleotide phosphorylation	cases	-0.000652548	0.000646707	684	684	0.313349	0.58789
PYRIDOXSYN PWY pyridoxal 5 phosphate biosynthesis I	cases	0.0013188	0.00131973	684	678	0.31804	0.59091
PWY0 845 superpathway of pyridoxal 5 phosphate biosynthesis and salvage	cases	0.00126276	0.00127101	684	678	0.320845	0.594047
PWY 4984 urea cycle	cases	-0.00134147	0.00135656	684	679	0.323105	0.595469
PWY 5030 L histidine degradation III	cases	0.00125402	0.00127217	684	683	0.324644	0.596518
CITRULBIO PWY L citrulline biosynthesis	cases	-0.00138601	0.00142589	684	679	0.331409	0.602424
ARGININE SYN4 PWY L ornithine biosynthesis II	cases	0.00133872	0.0013811	684	682	0.332763	0.603512
PWY 7184 pyrimidine deoxyribonucleotides de novo biosynthesis I	cases	0.00118786	0.00123952	684	459	0.338273	0.607977
ARGSYN PWY L arginine biosynthesis I via L ornithine	cases	0.000903412	0.000944038	684	684	0.338954	0.608067
PWY 7400 L arginine biosynthesis IV archaebacteria	cases	0.000898347	0.000939742	684	684	0.339466	0.608067
PWY 6121 5 aminoimidazole ribonucleotide biosynthesis I	cases	0.000481504	0.000506325	684	684	0.341982	0.610249
PWY0 1586 peptidoglycan maturation meso diaminopimelate containing	cases	-0.000894273	0.000939405	684	684	0.341486	0.610249
PWY 5188 tetrapyrrole biosynthesis I from glutamate	cases	0.00086779	0.000928035	684	684	0.350106	0.619694
GALACT GLUCUROCAT PWY superpathway of hexuronide and hexuronate degradation	cases	0.000690395	0.000744247	684	680	0.35395	0.622142
PWY 6122 5 aminoimidazole ribonucleotide biosynthesis II	cases	-0.000565582	0.000617502	684	684	0.360062	0.629248
PWY 6277 superpathway of 5 aminoimidazole ribonucleotide biosynthesis	cases	-0.000565582	0.000617502	684	684	0.360062	0.629248
PWY 6608 guanosine nucleotides degradation III	cases	0.000922004	0.00100828	684	683	0.360841	0.629248
PWY 7013 S propane 1 2 diol degradation	cases	-0.000902539	0.000986701	684	651	0.3607	0.629248
SO4ASSIM PWY assimilatory sulfate reduction I	cases	0.00115847	0.00127713	684	517	0.364709	0.631737
TRNA CHARGING PWY tRNA charging	cases	-0.000638855	0.000704097	684	684	0.364577	0.631737
P164 PWY purine nucleobases degradation I anaerobic	cases	0.000675628	0.000748928	684	677	0.367337	0.633248
PYRIDNUCSYN PWY NAD de novo biosynthesis I from aspartate	cases	0.000516013	0.000575025	684	684	0.369864	0.634734
PWY 6507 4 deoxy L threo hex 4 enopyranuronate degradation	cases	0.000679396	0.000758483	684	681	0.370742	0.634875
PWY0 862 5Z dodecenoate biosynthesis I	cases	-0.00127654	0.00146081	684	666	0.38253	0.644835
PWY 7328 superpathway of UDP glucose derived O antigen building blocks biosynthesis	cases	-0.000927655	0.00107075	684	552	0.386625	0.648898
PWY 5345 superpathway of L methionine biosynthesis by sulfhydrylation	cases	0.00139059	0.00162657	684	517	0.392921	0.652551
SULFATE CYS PWY superpathway of sulfate assimilation and cysteine biosynthesis	cases	0.00134915	0.00157015	684	517	0.39053	0.652551
PWY3O 355 stearate biosynthesis III fungi	cases	0.000990448	0.00116017	684	659	0.393592	0.652986
PWY 6282 palmitoleate biosynthesis I from 5Z dodec 5 enoate	cases	-0.00122903	0.00145906	684	666	0.399916	0.658006
FASYN ELONG PWY fatty acid elongation saturated	cases	-0.00123762	0.00151025	684	666	0.412823	0.668935
PWY 7664 oleate biosynthesis IV anaerobic	cases	-0.00122033	0.00149031	684	666	0.413186	0.668935
PWY 6609 adenine and adenosine salvage III	cases	-0.000610112	0.000748749	684	684	0.415473	0.67047
PWY 5686 UMP biosynthesis I	cases	-0.000612209	0.000758098	684	684	0.419652	0.672872
PWY 6284 superpathway of unsaturated fatty acids biosynthesis E coli	cases	-0.000933827	0.00116855	684	440	0.424515	0.677526
PWY 6519 8 amino 7 oxononanoate biosynthesis I	cases	-0.00107398	0.00135775	684	665	0.429244	0.681665
PWY 5104 L isoleucine biosynthesis IV	cases	0.000914276	0.00117905	684	680	0.438375	0.691351
PWY 2723 trehalose degradation V	cases	-0.000856005	0.00113568	684	501	0.451288	0.702907
PWY 6305 superpathway of putrescine biosynthesis	cases	0.0007267	0.000959066	684	684	0.448906	0.702907
CENTFERM PWY pyruvate fermentation to butanoate	cases	-0.000512199	0.000687834	684	663	0.45676	0.705018
DTDPRHAMSYN PWY dTDP beta L rhamnose biosynthesis	cases	-0.000705413	0.000945656	684	684	0.455977	0.705018
PWY 6897 thiamine diphosphate salvage II	cases	-0.000447294	0.000604642	684	684	0.459719	0.707533
PWY 7219 adenosine ribonucleotides de novo biosynthesis	cases	-0.00070567	0.000953038	684	684	0.459309	0.707533
PWY 7234 inosine 5 phosphate biosynthesis III	cases	-0.000866581	0.00120097	684	682	0.470831	0.7184
PEPTIDOGLYCANSYN PWY peptidoglycan biosynthesis I meso diaminopimelate containing	cases	-0.000431763	0.000603266	684	684	0.474438	0.719363
PWY 6270 isoprene biosynthesis I	cases	0.000469967	0.000654938	684	684	0.473287	0.719363
PWY 6387 UDP N acetylmuramoyl pentapeptide biosynthesis I meso diaminopimelate containing	cases	-0.000440358	0.000616272	684	684	0.475153	0.719363
PWY 6590 superpathway of Clostridium acetobutylicum acidogenic fermentation	cases	-0.000532818	0.000751679	684	663	0.478689	0.722789
PWY 3001 superpathway of L isoleucine biosynthesis I	cases	0.000276529	0.000396795	684	684	0.486119	0.728067
PWY 5989 stearate biosynthesis II bacteria and plants	cases	-0.000965757	0.00139456	684	673	0.48887	0.729875
GLUCOSE1PMETAB PWY glucose and glucose 1 phosphate degradation	cases	-0.000797617	0.00116207	684	528	0.492731	0.734487
GALACTUROCAT PWY D galacturonate degradation I	cases	0.000507815	0.000745966	684	680	0.496282	0.735438
ANAGLYCOLYSIS PWY glycolysis III from glucose	cases	0.00041098	0.00060715	684	684	0.498719	0.737399
PANTOSYN PWY superpathway of coenzyme A biosynthesis I bacteria	cases	0.000357796	0.000532338	684	684	0.501754	0.74011
PWY 6385 peptidoglycan biosynthesis III mycobacteria	cases	-0.000365078	0.000555313	684	684	0.511148	0.74912
GLYCOCAT PWY glycogen degradation I	cases	-0.000969165	0.00148428	684	501	0.514027	0.752649
BIOTIN BIOSYNTHESIS PWY biotin biosynthesis I	cases	-0.000860222	0.00133107	684	665	0.518347	0.754819
PWY0 1297 superpathway of purine deoxyribonucleosides degradation	cases	-0.00071049	0.00110305	684	665	0.519739	0.75565
PWY 4041 gamma glutamyl cycle	cases	-0.000667189	0.00106139	684	679	0.529842	0.763892
PWY 6386 UDP N acetylmuramoyl pentapeptide biosynthesis II lysine containing	cases	-0.000387099	0.000621186	684	684	0.533406	0.765933
PWY 724 superpathway of L lysine L threonine and L methionine biosynthesis II	cases	0.000270164	0.000436876	684	684	0.536537	0.765933
PWY 7357 thiamine phosphate formation from pyrithiamine and oxythiamine yeast	cases	0.00044998	0.000747744	684	684	0.547537	0.775393
HISDEG PWY L histidine degradation I	cases	0.000745963	0.00126372	684	683	0.555207	0.782783
PWY 7388 octanoyl acyl carrier protein biosynthesis mitochondria yeast	cases	-0.000922546	0.00156676	684	666	0.556193	0.783481
GLUDEG I PWY GABA shunt	cases	-0.000680473	0.00115902	684	557	0.557342	0.784371
PWY66 409 superpathway of purine nucleotide salvage	cases	-0.000778996	0.00140208	684	643	0.578683	0.796874
NONMEVIPP PWY methylerythritol phosphate pathway I	cases	0.000346178	0.000630723	684	684	0.583298	0.799433
NAD BIOSYNTHESIS II NAD salvage pathway III to nicotinamide riboside	cases	-0.000716255	0.00130973	684	597	0.584661	0.799588
FUC RHAMCAT PWY superpathway of fucose and rhamnose degradation	cases	0.000502907	0.000931401	684	657	0.589426	0.804037
PWY 7392 taxadiene biosynthesis engineered	cases	0.000652551	0.00122324	684	668	0.593905	0.805417
PWY 6125 superpathway of guanosine nucleotides de novo biosynthesis II	cases	-0.000478112	0.000953634	684	684	0.616295	0.823497
GLUCONEO PWY gluconeogenesis I	cases	0.000470894	0.000948379	684	683	0.619698	0.826068
PWY 1861 formaldehyde assimilation II assimilatory RuMP Cycle	cases	-0.0006274	0.00126581	684	650	0.620315	0.826068
PWY 6859 all trans farnesol biosynthesis	cases	0.000458192	0.000925144	684	668	0.620586	0.826068
PWY 7228 superpathway of guanosine nucleotides de novo biosynthesis I	cases	-0.000464043	0.000942593	684	684	0.622676	0.82747
PWY 7560 methylerythritol phosphate pathway II	cases	0.00033605	0.000681883	684	684	0.622308	0.82747
PWY 7383 anaerobic energy metabolism invertebrates cytosol	cases	-0.000592445	0.0012283	684	667	0.62974	0.833388
PWY 6151 S adenosyl L methionine salvage I	cases	0.00037812	0.000793091	684	684	0.633694	0.836204
SALVADEHYPOX PWY adenosine nucleotides degradation II	cases	-0.000464963	0.000976017	684	680	0.633964	0.836204
PWY 6126 superpathway of adenosine nucleotides de novo biosynthesis II	cases	-0.000448829	0.00096142	684	684	0.640777	0.841712
PWY 7220 adenosine deoxyribonucleotides de novo biosynthesis II	cases	-0.000435686	0.000954318	684	684	0.648159	0.845839
PWY 7222 guanosine deoxyribonucleotides de novo biosynthesis II	cases	-0.000435686	0.000954318	684	684	0.648159	0.845839
PWY 7237 myo chiro and scyllo inositol degradation	cases	0.000679029	0.00152451	684	660	0.656179	0.852819
HEXITOLDEGSUPER PWY superpathway of hexitol degradation bacteria	cases	-0.000369605	0.00085069	684	678	0.664092	0.854005
PWY 6731 starch degradation III	cases	-0.000498266	0.00115056	684	501	0.665118	0.854005
PWY 7229 superpathway of adenosine nucleotides de novo biosynthesis I	cases	-0.00038366	0.000890555	684	684	0.666755	0.854046
PWY 5022 4 aminobutanoate degradation V	cases	-0.000445785	0.00103689	684	602	0.667398	0.854183
PWY 6892 thiazole component of thiamine diphosphate biosynthesis I	cases	-0.000433636	0.00105054	684	651	0.679915	0.859629
PWY 6936 seleno amino acid biosynthesis plants	cases	0.00042419	0.00105224	684	683	0.686989	0.859629
THISYN PWY superpathway of thiamine diphosphate biosynthesis I	cases	-0.000547771	0.001351	684	651	0.685281	0.859629
P441 PWY superpathway of N acetylneuraminate degradation	cases	0.000359184	0.000959284	684	670	0.708212	0.870806
PWY 7208 superpathway of pyrimidine nucleobases salvage	cases	-0.000300761	0.000801187	684	684	0.707495	0.870806
COLANSYN PWY colanic acid building blocks biosynthesis	cases	0.000240667	0.000651968	684	680	0.712149	0.872458
PANTO PWY phosphopantothenate biosynthesis I	cases	-0.000187317	0.000559448	684	684	0.737869	0.885443
THRESYN PWY superpathway of L threonine biosynthesis	cases	0.000155254	0.000475473	684	684	0.744136	0.888289
COA PWY 1 superpathway of coenzyme A biosynthesis III mammals	cases	0.000184004	0.000612737	684	684	0.764049	0.898144
PWY 5690 TCA cycle II plants and fungi	cases	-0.000207121	0.000710029	684	682	0.770607	0.899659
POLYISOPRENSYN PWY polyisoprenoid biosynthesis E coli	cases	-0.00023448	0.000874196	684	676	0.788615	0.913255
PWY0 162 superpathway of pyrimidine ribonucleotides de novo biosynthesis	cases	0.000235205	0.000898577	684	683	0.793598	0.913415
PWY 6353 purine nucleotides degradation II aerobic	cases	-0.000235877	0.000923864	684	679	0.798563	0.9139
PWY 7111 pyruvate fermentation to isobutanol engineered	cases	-0.000149011	0.000598718	684	684	0.803532	0.914714
RIBOSYN2 PWY flavin biosynthesis I bacteria and plants	cases	-0.000173456	0.00069005	684	684	0.801613	0.914714
PWY 6901 superpathway of glucose and xylose degradation	cases	0.000219467	0.000903785	684	680	0.808216	0.914831
RHAMCAT PWY L rhamnose degradation I	cases	-0.000177807	0.000752219	684	684	0.813218	0.916269
BRANCHED CHAIN AA SYN PWY superpathway of branched chain amino acid biosynthesis	cases	0.000146828	0.000640663	684	684	0.818803	0.918994
ILEUSYN PWY L isoleucine biosynthesis I from threonine	cases	-0.000134681	0.000616535	684	684	0.827151	0.92087
LACTOSECAT PWY lactose and galactose degradation I	cases	-0.000205308	0.00091334	684	666	0.822218	0.92087
PWY 6969 TCA cycle V 2 oxoglutarate synthase	cases	0.000232392	0.00104848	684	637	0.824662	0.92087
VALSYN PWY L valine biosynthesis	cases	-0.000134681	0.000616535	684	684	0.827151	0.92087
PWY66 399 gluconeogenesis III	cases	-0.000211562	0.000987672	684	666	0.830459	0.921753
PWY 841 superpathway of purine nucleotides de novo biosynthesis I	cases	-0.000157257	0.000768751	684	684	0.837981	0.927474
PWY 5497 purine nucleobases degradation II anaerobic	cases	0.000235953	0.00120167	684	430	0.844396	0.931989
PWY 6700 queuosine biosynthesis I de novo	cases	0.000141195	0.000730912	684	684	0.846884	0.934089
PWY0 1261 anhydromuropeptides recycling I	cases	-0.000189161	0.00100501	684	677	0.850766	0.937075
GLYCOLYSIS E D superpathway of glycolysis and the Entner Doudoroff pathway	cases	0.000151206	0.000823629	684	678	0.854399	0.937881
PWY 5103 L isoleucine biosynthesis III	cases	0.000121147	0.000695666	684	684	0.861808	0.937881
TCA TCA cycle I prokaryotic	cases	0.000151228	0.000862837	684	678	0.860925	0.937881
PWY 6606 guanosine nucleotides degradation II	cases	-0.00010802	0.000752227	684	680	0.885862	0.947031
POLYAMSYN PWY superpathway of polyamine biosynthesis I	cases	0.000153796	0.00110529	684	661	0.88938	0.947756
ARG POLYAMINE SYN superpathway of arginine and polyamine biosynthesis	cases	0.000165283	0.00126944	684	657	0.896449	0.949391
PWY 1042 glycolysis IV	cases	9.2538e-05	0.000682147	684	684	0.892136	0.949391
PWY 7115 C4 photosynthetic carbon assimilation cycle NAD ME type	cases	-0.000135404	0.0011284	684	630	0.904525	0.956041
PWY 5121 superpathway of geranylgeranyl diphosphate biosynthesis II via MEP	cases	0.000130154	0.00109433	684	680	0.905365	0.956296
NAGLIPASYN PWY lipid IVA biosynthesis E coli	cases	-0.000138146	0.00123673	684	678	0.911095	0.960134
PWY 5861 superpathway of demethylmenaquinol 8 biosynthesis I	cases	0.000103619	0.00117858	684	439	0.92997	0.965899
PWY 5838 superpathway of menaquinol 8 biosynthesis I	cases	0.00011497	0.00135616	684	439	0.932466	0.967002
PWY 2941 L lysine biosynthesis II	cases	6.90376e-05	0.0011302	684	682	0.951312	0.981149
HISTSYN PWY L histidine biosynthesis	cases	-2.16705e-05	0.00060189	684	684	0.971291	0.987475
PWY 5897 superpathway of menaquinol 11 biosynthesis	cases	2.6522e-05	0.00131477	684	441	0.983912	0.990741
PWY 5898 superpathway of menaquinol 12 biosynthesis	cases	2.6522e-05	0.00131477	684	441	0.983912	0.990741
PWY 5899 superpathway of menaquinol 13 biosynthesis	cases	2.6522e-05	0.00131477	684	441	0.983912	0.990741
PWY 3841 folate transformations II plants	cases	8.466e-06	0.000549586	684	684	0.987715	0.993316
P42 PWY incomplete reductive TCA cycle	cases	6.85856e-06	0.00104948	684	647	0.994788	0.998542

## Sheet: ST6
Table S6. Sensitivity analysis for microbial metabolic function associated with diverticulosis, additionally adjusted for use of antibiotics and probiotics
feature	metadata	coef	stderr	N	N.not.0	pval	qval
COBALSYN.PWY..superpathway.of.adenosylcobalamin.salvage.from.cobinamide.I	cases	0.00262393	0.0007399	684	684	0.00042148	0.0455194
PWY.6317..D.galactose.degradation.I..Leloir.pathway.	cases	0.00288883	0.00093814	684	684	0.00217065	0.0861444
PWY66.422	cases	0.00296348	0.00100465	684	684	0.00330563	0.0948851
GLCMANNANAUT.PWY..superpathway.of.N.acetylglucosamine..N.acetylmannosamine.and.N.acetylneuraminate.degradation	cases	0.00198716	0.00071307	684	684	0.00549385	0.11175
PWY.1269..CMP.3.deoxy.D.manno.octulosonate.biosynthesis	cases	-0.0031977	0.00116015	684	684	0.00602541	0.118402
FASYN.INITIAL.PWY..superpathway.of.fatty.acid.biosynthesis.initiation..E..coli.	cases	0.00165795	0.00067598	684	684	0.0144678	0.177522
PWY.6527..stachyose.degradation	cases	0.0028491	0.00117727	684	684	0.0158167	0.181585
PWY.6737..starch.degradation.V	cases	0.00236828	0.00097942	684	684	0.0159041	0.181585
METH.ACETATE.PWY..methanogenesis.from.acetate	cases	0.00262408	0.00109228	684	677	0.0165944	0.183708
GLYCOGENSYNTH.PWY..glycogen.biosynthesis.I..from.ADP.D.Glucose.	cases	0.00251791	0.00112654	684	684	0.0257836	0.225273
NONOXIPENT.PWY..pentose.phosphate.pathway..non.oxidative.branch..I	cases	0.00202902	0.00092566	684	684	0.0287707	0.240969
PWY.7198..pyrimidine.deoxyribonucleotides.de.novo.biosynthesis.IV	cases	-0.0022989	0.00108731	684	669	0.0349072	0.26238
GLUCUROCAT.PWY..superpathway.of..beta..D.glucuronosides.degradation	cases	0.00158365	0.00079746	684	681	0.0475096	0.3155
PHOSLIPSYN.PWY..superpathway.of.phospholipid.biosynthesis.I..bacteria.	cases	-0.0020784	0.00105698	684	684	0.0497281	0.320887
PWY.5505..L.glutamate.and.L.glutamine.biosynthesis	cases	0.00146312	0.0007649	684	682	0.0562524	0.339944
PWY.6863..pyruvate.fermentation.to.hexanol..engineered.	cases	0.00144169	0.00074881	684	665	0.0546692	0.339944
THISYNARA.PWY..superpathway.of.thiamine.diphosphate.biosynthesis.III..eukaryotes.	cases	0.00158976	0.00082674	684	684	0.0549683	0.339944
GLYCOLYSIS..glycolysis.I..from.glucose.6.phosphate.	cases	-0.0019011	0.00101072	684	684	0.0604773	0.344536
PWY.5484..glycolysis.II..from.fructose.6.phosphate.	cases	-0.0018649	0.00100287	684	684	0.0634397	0.351475
PWY.7242..D.fructuronate.degradation	cases	0.00148298	0.00080145	684	682	0.0647564	0.353405
PWY4FS.7..phosphatidylglycerol.biosynthesis.I..plastidic.	cases	-0.0020387	0.00110063	684	684	0.0644821	0.353405
PWY4FS.8..phosphatidylglycerol.biosynthesis.II..non.plastidic.	cases	-0.0020369	0.00110057	684	684	0.0646987	0.353405
PWY.7456...beta...1.4..mannan.degradation	cases	0.00165855	0.00090413	684	680	0.0670937	0.360409
PWY0.1241..ADP.L.glycero..beta..D.manno.heptose.biosynthesis	cases	-0.0014967	0.00082264	684	676	0.0693634	0.3648
PWY.5659..GDP.mannose.biosynthesis	cases	0.00142592	0.00078522	684	684	0.0698831	0.364886
PWY.6147..6.hydroxymethyl.dihydropterin.diphosphate.biosynthesis.I	cases	-0.0020363	0.00115573	684	683	0.0785957	0.383996
PWY.4242	cases	0.00112651	0.00064041	684	684	0.0790851	0.384556
HSERMETANA.PWY..L.methionine.biosynthesis.III	cases	0.0014717	0.00084467	684	684	0.0819675	0.391157
ARO.PWY..chorismate.biosynthesis.I	cases	0.00113697	0.0006582	684	684	0.0846187	0.393502
P108.PWY..pyruvate.fermentation.to.propanoate.I	cases	0.00166154	0.00096723	684	654	0.0863488	0.39462
PWY.7539..6.hydroxymethyl.dihydropterin.diphosphate.biosynthesis.III..Chlamydia.	cases	-0.0018799	0.00111502	684	683	0.0923236	0.398838
PWY.7211..superpathway.of.pyrimidine.deoxyribonucleotides.de.novo.biosynthesis	cases	0.00209873	0.00125867	684	454	0.09596	0.402663
PWY0.1479..tRNA.processing	cases	-0.0016283	0.00098227	684	669	0.0979173	0.402663
PWY.7323..superpathway.of.GDP.mannose.derived.O.antigen.building.blocks.biosynthesis	cases	0.00135809	0.0008434	684	682	0.107873	0.419338
PWY.5667..CDP.diacylglycerol.biosynthesis.I	cases	0.00087401	0.0005567	684	684	0.116949	0.430944
PWY0.1319..CDP.diacylglycerol.biosynthesis.II	cases	0.00087129	0.00055592	684	684	0.11758	0.430944
TEICHOICACID.PWY..poly.glycerol.phosphate..wall.teichoic.acid.biosynthesis	cases	0.00115689	0.00073548	684	680	0.116259	0.430944
P124.PWY..Bifidobacterium.shunt	cases	-0.002236	0.00143464	684	470	0.119626	0.432933
PWY.5913..partial.TCA.cycle..obligate.autotrophs.	cases	-0.0022714	0.00146463	684	619	0.121474	0.433855
GLUTORN.PWY..L.ornithine.biosynthesis.I	cases	0.00143164	0.00092899	684	684	0.123833	0.438869
CALVIN.PWY..Calvin.Benson.Bassham.cycle	cases	0.00100766	0.00065569	684	684	0.124877	0.441805
PWY.241..C4.photosynthetic.carbon.assimilation.cycle..NADP.ME.type	cases	-0.0021532	0.00140329	684	618	0.125459	0.442341
PWY.6545..pyrimidine.deoxyribonucleotides.de.novo.biosynthesis.III	cases	0.00181352	0.00121011	684	458	0.134497	0.452468
PWY.4981..L.proline.biosynthesis.II..from.arginine.	cases	-0.001695	0.00113525	684	678	0.135957	0.452604
PWY.7332..superpathway.of.UDP.N.acetylglucosamine.derived.O.antigen.building.blocks.biosynthesis	cases	0.00250623	0.00168119	684	449	0.136558	0.452604
PWY.7117..C4.photosynthetic.carbon.assimilation.cycle..PEPCK.type	cases	-0.0021745	0.00147858	684	618	0.141902	0.460733
ASPASN.PWY..superpathway.of.L.aspartate.and.L.asparagine.biosynthesis	cases	-0.0012389	0.00084848	684	684	0.144775	0.46637
PWY.622..starch.biosynthesis	cases	-0.0019186	0.001321	684	338	0.146921	0.470178
PWY0.1296..purine.ribonucleosides.degradation	cases	0.00139773	0.00096498	684	684	0.148019	0.470178
GLYCOLYSIS.TCA.GLYOX.BYPASS..superpathway.of.glycolysis..pyruvate.dehydrogenase..TCA..and.glyoxylate.bypass	cases	-0.0020476	0.00142824	684	201	0.152194	0.477592
PWY.7199..pyrimidine.deoxyribonucleosides.salvage	cases	-0.0009677	0.00067623	684	684	0.152947	0.477697
PWY.2942..L.lysine.biosynthesis.III	cases	-0.0007758	0.00055166	684	684	0.160142	0.490027
PYRIDNUCSAL.PWY..NAD.salvage.pathway.I..PNC.VI.cycle.	cases	-0.0024706	0.00175605	684	518	0.159982	0.490027
UDPNAGSYN.PWY..UDP.N.acetyl.D.glucosamine.biosynthesis.I	cases	-0.0015618	0.00111327	684	683	0.161181	0.490027
COMPLETE.ARO.PWY..superpathway.of.aromatic.amino.acid.biosynthesis	cases	0.00080461	0.00058636	684	684	0.170521	0.49742
PWY.5973..cis.vaccenate.biosynthesis	cases	-0.00134	0.00098125	684	684	0.17257	0.50105
FERMENTATION.PWY..mixed.acid.fermentation	cases	-0.0018324	0.00135515	684	613	0.176834	0.504674
PWY0.781..aspartate.superpathway	cases	-0.0017138	0.00127521	684	626	0.179483	0.509404
DAPLYSINESYN.PWY..L.lysine.biosynthesis.I	cases	-0.0016568	0.00126504	684	669	0.190805	0.523742
HOMOSER.METSYN.PWY..L.methionine.biosynthesis.I	cases	0.00117369	0.00089463	684	680	0.190055	0.523742
PWY.6549..L.glutamine.biosynthesis.III	cases	-0.0012049	0.00092232	684	657	0.191929	0.525818
METSYN.PWY..superpathway.of.L.homoserine.and.L.methionine.biosynthesis	cases	0.00133368	0.00104699	684	680	0.203227	0.541586
MET.SAM.PWY..superpathway.of.S.adenosyl.L.methionine.biosynthesis	cases	0.00133068	0.00104941	684	680	0.205287	0.543417
PWY.6163..chorismate.biosynthesis.from.3.dehydroquinate	cases	0.00083987	0.00066447	684	684	0.206738	0.543417
PWY.6123..inosine.5..phosphate.biosynthesis.I	cases	0.00085011	0.00067624	684	684	0.209204	0.545472
FUCCAT.PWY..fucose.degradation	cases	0.00114452	0.00091355	684	667	0.210766	0.547136
X1CMET2.PWY..folate.transformations.III..E..coli.	cases	0.0006519	0.00052869	684	684	0.218052	0.556373
ANAEROFRUCAT.PWY..homolactic.fermentation	cases	-0.0008413	0.00068328	684	684	0.218693	0.556373
PWY.5347..superpathway.of.L.methionine.biosynthesis..transsulfuration.	cases	0.00128858	0.00104406	684	680	0.217617	0.556373
PWY.6470..peptidoglycan.biosynthesis.V...beta..lactam.resistance.	cases	0.00134973	0.00109658	684	670	0.218866	0.556373
PWY.7184..pyrimidine.deoxyribonucleotides.de.novo.biosynthesis.I	cases	0.00155748	0.00126974	684	459	0.220453	0.557105
PWY.6168..flavin.biosynthesis.III..fungi.	cases	0.00081579	0.00066852	684	684	0.222841	0.561189
SER.GLYSYN.PWY..superpathway.of.L.serine.and.glycine.biosynthesis.I	cases	0.00070413	0.00058466	684	684	0.228937	0.568801
OANTIGEN.PWY..O.antigen.building.blocks.biosynthesis..E..coli.	cases	-0.0011777	0.00098477	684	683	0.232209	0.570793
PWY.5100..pyruvate.fermentation.to.acetate.and.lactate.II	cases	0.00123337	0.00103391	684	684	0.23338	0.570793
PWY.6124..inosine.5..phosphate.biosynthesis.II	cases	0.00086508	0.00072639	684	684	0.23416	0.57134
PWY.7663..gondoate.biosynthesis..anaerobic.	cases	-0.0011751	0.00099032	684	684	0.235857	0.574115
PWY.7221..guanosine.ribonucleotides.de.novo.biosynthesis	cases	-0.0007749	0.00065646	684	684	0.238289	0.577295
PWY.7312..dTDP..beta..D.fucofuranose.biosynthesis	cases	0.00172923	0.00149605	684	319	0.248201	0.581402
PWY.5097..L.lysine.biosynthesis.VI	cases	-0.0006566	0.00056988	684	684	0.249718	0.581665
ARGSYNBSUB.PWY..L.arginine.biosynthesis.II..acetyl.cycle.	cases	0.00116602	0.00102223	684	684	0.254471	0.583635
PWY.7315..dTDP.N.acetylthomosamine.biosynthesis	cases	0.00149355	0.00130824	684	571	0.254061	0.583635
COA.PWY..coenzyme.A.biosynthesis.I..prokaryotic.	cases	0.00065347	0.00058627	684	684	0.265462	0.595982
TRPSYN.PWY..L.tryptophan.biosynthesis	cases	0.00084779	0.00077131	684	684	0.272145	0.607001
PWY.5695..inosine.5..phosphate.degradation	cases	-0.0006245	0.00057174	684	684	0.275142	0.61009
PWY.6471..peptidoglycan.biosynthesis.IV..Enterococcus.faecium.	cases	0.00132808	0.00123483	684	678	0.282579	0.616864
PWY.4984..urea.cycle	cases	-0.001493	0.00139898	684	679	0.286327	0.618904
P4.PWY..superpathway.of.L.lysine..L.threonine.and.L.methionine.biosynthesis.I	cases	-0.0013778	0.00129891	684	630	0.289251	0.621511
PWY.5676..acetyl.CoA.fermentation.to.butanoate.II	cases	0.0008617	0.0008168	684	679	0.291869	0.625171
PWY.7013...S..propane.1.2.diol.degradation	cases	-0.001066	0.00101941	684	651	0.296132	0.632323
CITRULBIO.PWY..L.citrulline.biosynthesis	cases	-0.001534	0.00147077	684	679	0.297382	0.633017
PWY0.1586..peptidoglycan.maturation..meso.diaminopimelate.containing.	cases	-0.0010147	0.00098022	684	684	0.301005	0.636108
PWY.5384..sucrose.degradation.IV..sucrose.phosphorylase.	cases	-0.0011198	0.00108908	684	624	0.304286	0.640406
PENTOSE.P.PWY..pentose.phosphate.pathway	cases	0.0009395	0.00091891	684	682	0.307003	0.641841
GALACT.GLUCUROCAT.PWY..superpathway.of.hexuronide.and.hexuronate.degradation	cases	0.00077506	0.00076661	684	680	0.312419	0.648215
PWY.5154..L.arginine.biosynthesis.III..via.N.acetyl.L.citrulline.	cases	-0.0010165	0.00104019	684	683	0.328869	0.660959
PWY.5030..L.histidine.degradation.III	cases	0.00128554	0.00132255	684	683	0.331439	0.661759
PWY.5971..palmitate.biosynthesis..type.II.fatty.acid.synthase.	cases	-0.0020936	0.00214832	684	442	0.330196	0.661759
PWY.6608..guanosine.nucleotides.degradation.III	cases	0.00101644	0.00104509	684	683	0.331156	0.661759
PWY.7282..4.amino.2.methyl.5.diphosphomethylpyrimidine.biosynthesis.II	cases	0.00107585	0.00110647	684	679	0.331282	0.661759
ARGININE.SYN4.PWY..L.ornithine.biosynthesis.II	cases	0.0013567	0.00143108	684	682	0.343501	0.676453
PWY.6121..5.aminoimidazole.ribonucleotide.biosynthesis.I	cases	0.0004833	0.00052399	684	684	0.356728	0.686592
PWY.7328..superpathway.of.UDP.glucose.derived.O.antigen.building.blocks.biosynthesis	cases	-0.0010149	0.0011028	684	552	0.357777	0.686771
PWY.5304..superpathway.of.sulfur.oxidation..Acidianus.ambivalens.	cases	0.00114571	0.00125033	684	658	0.359868	0.687681
PWY0.845..superpathway.of.pyridoxal.5..phosphate.biosynthesis.and.salvage	cases	0.0012108	0.0013217	684	678	0.359994	0.687681
PYRIDOXSYN.PWY..pyridoxal.5..phosphate.biosynthesis.I	cases	0.00125312	0.00136991	684	678	0.360697	0.687681
PWY.5188..tetrapyrrole.biosynthesis.I..from.glutamate.	cases	0.00088023	0.00097336	684	684	0.366191	0.694478
PWY.6305..superpathway.of.putrescine.biosynthesis	cases	0.00088732	0.00098446	684	684	0.367784	0.694929
ARGSYN.PWY..L.arginine.biosynthesis.I..via.L.ornithine.	cases	0.00087928	0.00097766	684	684	0.368823	0.695611
PYRIDNUCSYN.PWY..NAD.de.novo.biosynthesis.I..from.aspartate.	cases	0.00053419	0.00059903	684	684	0.372885	0.699415
NAD.BIOSYNTHESIS.II..NAD.salvage.pathway.III..to.nicotinamide.riboside.	cases	-0.0012008	0.0013515	684	597	0.374626	0.700759
PWY0.1298..superpathway.of.pyrimidine.deoxyribonucleosides.degradation	cases	0.00089866	0.00101098	684	646	0.374418	0.700759
PWY.6703..preQ0.biosynthesis	cases	-0.0007938	0.00089624	684	684	0.376149	0.702966
PWY.7400..L.arginine.biosynthesis.IV..archaebacteria.	cases	0.00085792	0.00097296	684	684	0.378266	0.704997
P461.PWY..hexitol.fermentation.to.lactate..formate..ethanol.and.acetate	cases	-0.0008693	0.00101239	684	660	0.39085	0.714817
TRNA.CHARGING.PWY..tRNA.charging	cases	-0.0006166	0.00071906	684	684	0.391547	0.715454
PWY.2723..trehalose.degradation.V	cases	-0.0009679	0.00117258	684	501	0.409426	0.72929
GLUDEG.I.PWY..GABA.shunt	cases	-0.0009426	0.00118234	684	557	0.425625	0.744215
PWY.6122..5.aminoimidazole.ribonucleotide.biosynthesis.II	cases	-0.0005028	0.00063709	684	684	0.430338	0.748986
PWY.6277..superpathway.of.5.aminoimidazole.ribonucleotide.biosynthesis	cases	-0.0005028	0.00063709	684	684	0.430338	0.748986
PWY3O.355..stearate.biosynthesis.III..fungi.	cases	0.00091806	0.00119415	684	659	0.442316	0.755343
PWY0.862...5Z..dodecenoate.biosynthesis.I	cases	-0.0011323	0.00148897	684	666	0.44728	0.759783
PWY.5104..L.isoleucine.biosynthesis.IV	cases	0.00092487	0.00121743	684	680	0.447739	0.759934
PWY.6284..superpathway.of.unsaturated.fatty.acids.biosynthesis..E..coli.	cases	-0.0009045	0.00120132	684	440	0.451778	0.76299
PWY.6609..adenine.and.adenosine.salvage.III	cases	-0.0005729	0.00076402	684	684	0.453664	0.76299
PWY.7197..pyrimidine.deoxyribonucleotide.phosphorylation	cases	-0.0004941	0.00067151	684	684	0.462162	0.76604
GLUCONEO.PWY..gluconeogenesis.I	cases	0.00072351	0.00098767	684	683	0.464131	0.767689
ANAGLYCOLYSIS.PWY..glycolysis.III..from.glucose.	cases	0.00045451	0.00063085	684	684	0.471524	0.772628
PANTOSYN.PWY..superpathway.of.coenzyme.A.biosynthesis.I..bacteria.	cases	0.0003969	0.000552	684	684	0.472408	0.772628
PWY.6282..palmitoleate.biosynthesis.I..from..5Z..dodec.5.enoate.	cases	-0.0010702	0.0014879	684	666	0.472242	0.772628
PWY0.1297..superpathway.of.purine.deoxyribonucleosides.degradation	cases	-0.0008163	0.00114809	684	665	0.477383	0.777335
PWY.5022..4.aminobutanoate.degradation.V	cases	-0.0007474	0.00106106	684	602	0.481478	0.780405
PWY.4041...gamma..glutamyl.cycle	cases	-0.000775	0.00110201	684	679	0.482164	0.780599
PWY.6507..4.deoxy.L.threo.hex.4.enopyranuronate.degradation	cases	0.0005502	0.00078372	684	681	0.482935	0.780917
GLUCOSE1PMETAB.PWY..glucose.and.glucose.1.phosphate.degradation	cases	-0.0008378	0.0011982	684	528	0.484683	0.781909
PWY.6897..thiamine.diphosphate.salvage.II	cases	-0.0004292	0.0006139	684	684	0.484692	0.781909
GLYCOCAT.PWY..glycogen.degradation.I	cases	-0.0010697	0.00153176	684	501	0.485215	0.781979
PWY.7664..oleate.biosynthesis.IV..anaerobic.	cases	-0.0010525	0.00151787	684	666	0.488338	0.784706
FASYN.ELONG.PWY..fatty.acid.elongation....saturated	cases	-0.0010522	0.00153672	684	666	0.493778	0.784843
PWY.7234..inosine.5..phosphate.biosynthesis.III	cases	-0.0008413	0.0012392	684	682	0.497479	0.787149
PWY.7219..adenosine.ribonucleotides.de.novo.biosynthesis	cases	-0.0006595	0.00097858	684	684	0.500585	0.78938
NONMEVIPP.PWY..methylerythritol.phosphate.pathway.I	cases	0.00043666	0.00065395	684	684	0.504564	0.789752
PWY.6519..8.amino.7.oxononanoate.biosynthesis.I	cases	-0.0009147	0.00137628	684	665	0.506571	0.792289
PEPTIDOGLYCANSYN.PWY..peptidoglycan.biosynthesis.I..meso.diaminopimelate.containing.	cases	-0.0004043	0.00061808	684	684	0.51331	0.794671
PWY.6387..UDP.N.acetylmuramoyl.pentapeptide.biosynthesis.I..meso.diaminopimelate.containing.	cases	-0.0004119	0.00063109	684	684	0.514199	0.794671
PWY.7357..thiamine.phosphate.formation.from.pyrithiamine.and.oxythiamine..yeast.	cases	0.00050106	0.00076658	684	684	0.513601	0.794671
PWY0.162..superpathway.of.pyrimidine.ribonucleotides.de.novo.biosynthesis	cases	0.00060767	0.00092399	684	683	0.511013	0.794671
PWY.6385..peptidoglycan.biosynthesis.III..mycobacteria.	cases	-0.0003636	0.0005678	684	684	0.522144	0.799582
CENTFERM.PWY..pyruvate.fermentation.to.butanoate	cases	-0.0004476	0.00071018	684	663	0.528753	0.803109
HISDEG.PWY..L.histidine.degradation.I	cases	0.0008303	0.00131559	684	683	0.528201	0.803109
PWY.6270..isoprene.biosynthesis.I	cases	0.00040596	0.00066959	684	684	0.544557	0.816669
PWY.5686..UMP.biosynthesis.I	cases	-0.0004689	0.00078231	684	684	0.549169	0.819921
PWY.724..superpathway.of.L.lysine..L.threonine.and.L.methionine.biosynthesis.II	cases	0.00027035	0.00045387	684	684	0.551631	0.821441
PWY.5989..stearate.biosynthesis.II..bacteria.and.plants.	cases	-0.0008507	0.00143084	684	673	0.552367	0.821941
PWY.6590..superpathway.of.Clostridium.acetobutylicum.acidogenic.fermentation	cases	-0.0004583	0.00077606	684	663	0.555027	0.825021
PWY.6386..UDP.N.acetylmuramoyl.pentapeptide.biosynthesis.II..lysine.containing.	cases	-0.0003606	0.00063724	684	684	0.571727	0.836196
PWY.6151..S.adenosyl.L.methionine.salvage.I	cases	0.00044688	0.00082318	684	684	0.58742	0.84175
COLANSYN.PWY..colanic.acid.building.blocks.biosynthesis	cases	0.0003634	0.00067844	684	680	0.592405	0.846529
FUC.RHAMCAT.PWY..superpathway.of.fucose.and.rhamnose.degradation	cases	0.00051943	0.00097159	684	657	0.593115	0.846953
PWY.6731..starch.degradation.III	cases	-0.0005943	0.00118554	684	501	0.616356	0.854453
BIOTIN.BIOSYNTHESIS.PWY..biotin.biosynthesis.I	cases	-0.0006647	0.00134542	684	665	0.621461	0.858672
GALACTUROCAT.PWY..D.galacturonate.degradation.I	cases	0.00035831	0.00077021	684	680	0.641948	0.865275
PWY.7383..anaerobic.energy.metabolism..invertebrates..cytosol.	cases	-0.0005913	0.00126197	684	667	0.639534	0.865275
SO4ASSIM.PWY..assimilatory.sulfate.reduction.I	cases	0.0006084	0.00130522	684	517	0.641297	0.865275
P164.PWY..purine.nucleobases.degradation.I..anaerobic.	cases	0.0003527	0.00077233	684	677	0.64807	0.865974
PWY.7388..octanoyl..acyl.carrier.protein..biosynthesis..mitochondria..yeast.	cases	-0.0007317	0.00159657	684	666	0.646915	0.865974
RHAMCAT.PWY..L.rhamnose.degradation.I	cases	-0.0003461	0.00077918	684	684	0.657076	0.868409
POLYISOPRENSYN.PWY..polyisoprenoid.biosynthesis..E..coli.	cases	-0.0003956	0.00091105	684	676	0.664276	0.872659
SULFATE.CYS.PWY..superpathway.of.sulfate.assimilation.and.cysteine.biosynthesis	cases	0.00069299	0.00161182	684	517	0.667391	0.873954
PWY.7560..methylerythritol.phosphate.pathway.II	cases	0.00029089	0.00069761	684	684	0.676845	0.881272
COA.PWY.1..superpathway.of.coenzyme.A.biosynthesis.III..mammals.	cases	0.00025695	0.00062957	684	684	0.683329	0.883776
PWY.6901..superpathway.of.glucose.and.xylose.degradation	cases	0.00037888	0.00093993	684	680	0.687021	0.886647
PWY66.409..superpathway.of.purine.nucleotide.salvage	cases	-0.0005856	0.00146026	684	643	0.688551	0.886767
DTDPRHAMSYN.PWY..dTDP..beta..L.rhamnose.biosynthesis	cases	-0.0003799	0.00097049	684	684	0.695636	0.888389
PWY.5345..superpathway.of.L.methionine.biosynthesis..by.sulfhydrylation.	cases	0.00065725	0.00166653	684	517	0.693441	0.888389
PWY.5897..superpathway.of.menaquinol.11.biosynthesis	cases	-0.0005209	0.00136055	684	441	0.70196	0.890248
PWY.5898..superpathway.of.menaquinol.12.biosynthesis	cases	-0.0005209	0.00136055	684	441	0.70196	0.890248
PWY.5899..superpathway.of.menaquinol.13.biosynthesis	cases	-0.0005209	0.00136055	684	441	0.70196	0.890248
RIBOSYN2.PWY..flavin.biosynthesis.I..bacteria.and.plants.	cases	-0.0002637	0.00071222	684	684	0.711357	0.894975
GLYCOLYSIS.E.D..superpathway.of.glycolysis.and.the.Entner.Doudoroff.pathway	cases	0.00029291	0.00085116	684	678	0.730875	0.902254
PANTO.PWY..phosphopantothenate.biosynthesis.I	cases	-0.000201	0.00058115	684	684	0.729629	0.902254
PWY.5690..TCA.cycle.II..plants.and.fungi.	cases	-0.0002551	0.00074057	684	682	0.730629	0.902254
PWY.3001..superpathway.of.L.isoleucine.biosynthesis.I	cases	0.00012833	0.00041164	684	684	0.755338	0.910714
PWY.5838..superpathway.of.menaquinol.8.biosynthesis.I	cases	-0.0004383	0.00140241	684	439	0.754744	0.910714
PWY.5861..superpathway.of.demethylmenaquinol.8.biosynthesis.I	cases	-0.0003774	0.00121947	684	439	0.757036	0.911107
PWY.6125..superpathway.of.guanosine.nucleotides.de.novo.biosynthesis.II	cases	-0.0003039	0.00098611	684	684	0.758075	0.911289
PWY.7220..adenosine.deoxyribonucleotides.de.novo.biosynthesis.II	cases	-0.000299	0.00098728	684	684	0.76214	0.913415
PWY.7222..guanosine.deoxyribonucleotides.de.novo.biosynthesis.II	cases	-0.000299	0.00098728	684	684	0.76214	0.913415
PWY.7228..superpathway.of.guanosine.nucleotides.de.novo.biosynthesis.I	cases	-0.0002917	0.00097472	684	684	0.764829	0.914585
HEXITOLDEGSUPER.PWY..superpathway.of.hexitol.degradation..bacteria.	cases	0.00024386	0.0008283	684	678	0.768545	0.917425
PWY.7392..taxadiene.biosynthesis..engineered.	cases	0.00033228	0.00126521	684	668	0.79293	0.929767
PWY.6936..seleno.amino.acid.biosynthesis..plants.	cases	0.00028322	0.00110206	684	683	0.797276	0.931139
SALVADEHYPOX.PWY..adenosine.nucleotides.degradation.II	cases	-0.0002596	0.00100663	684	680	0.796551	0.931139
PWY.6126..superpathway.of.adenosine.nucleotides.de.novo.biosynthesis.II	cases	-0.000251	0.00099439	684	684	0.800804	0.932345
PWY.6892..thiazole.component.of.thiamine.diphosphate.biosynthesis.I	cases	-0.000262	0.00109056	684	651	0.810245	0.935635
PWY.6700..queuosine.biosynthesis.I..de.novo.	cases	0.00016995	0.00074956	684	684	0.820707	0.940833
PWY.7229..superpathway.of.adenosine.nucleotides.de.novo.biosynthesis.I	cases	-0.0001967	0.00092188	684	684	0.831099	0.946402
PWY.1861..formaldehyde.assimilation.II..assimilatory.RuMP.Cycle.	cases	-0.000278	0.00131269	684	650	0.832337	0.946677
LACTOSECAT.PWY..lactose.and.galactose.degradation.I	cases	-0.0001652	0.00094964	684	666	0.861941	0.961343
PWY.7208..superpathway.of.pyrimidine.nucleobases.salvage	cases	-0.0001447	0.00083229	684	684	0.862023	0.961343
ARG.POLYAMINE.SYN..superpathway.of.arginine.and.polyamine.biosynthesis	cases	0.00021593	0.00131108	684	657	0.869239	0.965363
POLYAMSYN.PWY..superpathway.of.polyamine.biosynthesis.I	cases	0.00018695	0.00114187	684	661	0.870003	0.965363
PWY.6859..all.trans.farnesol.biosynthesis	cases	0.000152	0.00095524	684	668	0.873622	0.965363
PWY0.1261..anhydromuropeptides.recycling.I	cases	0.00016637	0.00103843	684	677	0.872767	0.965363
NAGLIPASYN.PWY..lipid.IVA.biosynthesis..E..coli.	cases	-0.0001993	0.00127499	684	678	0.87585	0.96626
PWY.7111..pyruvate.fermentation.to.isobutanol..engineered.	cases	-9.21e-05	0.00061299	684	684	0.880647	0.966355
BRANCHED.CHAIN.AA.SYN.PWY..superpathway.of.branched.chain.amino.acid.biosynthesis	cases	8.68e-05	0.00065291	684	684	0.894326	0.967176
ILEUSYN.PWY..L.isoleucine.biosynthesis.I..from.threonine.	cases	-7.65e-05	0.00063279	684	684	0.903863	0.970046
VALSYN.PWY..L.valine.biosynthesis	cases	-7.65e-05	0.00063279	684	684	0.903863	0.970046
PWY.5497..purine.nucleobases.degradation.II..anaerobic.	cases	-0.0001486	0.0012422	684	430	0.904817	0.970561
PWY.5121..superpathway.of.geranylgeranyl.diphosphate.biosynthesis.II..via.MEP.	cases	0.00013237	0.00114232	684	680	0.907789	0.972015
PWY66.399..gluconeogenesis.III	cases	9.64e-05	0.00101334	684	666	0.924255	0.974099
PWY.6606..guanosine.nucleotides.degradation.II	cases	7.18e-05	0.00077632	684	680	0.926336	0.97529
PWY.7237..myo...chiro..and.scyllo.inositol.degradation	cases	0.00013815	0.00157213	684	660	0.930007	0.97715
PWY.3841..folate.transformations.II..plants.	cases	4.47e-05	0.00056512	684	684	0.93693	0.978196
THISYN.PWY..superpathway.of.thiamine.diphosphate.biosynthesis.I	cases	-0.0001109	0.00140486	684	651	0.937125	0.978196
THRESYN.PWY..superpathway.of.L.threonine.biosynthesis	cases	-3.98e-05	0.00049472	684	684	0.935888	0.978196
PWY.2941..L.lysine.biosynthesis.II	cases	8.6e-05	0.00115382	684	682	0.940578	0.97972
PWY.1042..glycolysis.IV	cases	3.95e-05	0.00069311	684	684	0.954585	0.985812
PWY.5103..L.isoleucine.biosynthesis.III	cases	3.6e-05	0.00070928	684	684	0.959593	0.987861
PWY.6353..purine.nucleotides.degradation.II..aerobic.	cases	3.57e-05	0.00095084	684	679	0.970045	0.989955
PWY.7115..C4.photosynthetic.carbon.assimilation.cycle..NAD.ME.type	cases	-3.64e-05	0.00117046	684	630	0.975205	0.991539
P42.PWY..incomplete.reductive.TCA.cycle	cases	3.17e-05	0.00108759	684	647	0.976721	0.991634
HISTSYN.PWY..L.histidine.biosynthesis	cases	1.31e-05	0.00061789	684	684	0.983078	0.992754
P441.PWY..superpathway.of.N.acetylneuraminate.degradation	cases	-1.53e-05	0.00098504	684	670	0.987574	0.99387
PWY.6969..TCA.cycle.V..2.oxoglutarate.synthase.	cases	-1.07e-05	0.00108241	684	637	0.992149	0.995356
PWY.841..superpathway.of.purine.nucleotides.de.novo.biosynthesis.I	cases	7.48e-06	0.00079553	684	684	0.992498	0.995356
TCA..TCA.cycle.I..prokaryotic.	cases	-2.96e-06	0.00089554	684	678	0.997361	0.997361

## Sheet: ST7
Table S7. Microbial species significantly associated with asymptomatic diverticulosis according to anatomic location
Right vs control
feature	metadata	value	coef	stderr	N	N.not.0	pval	qval
Bacteroides_salyersiae	caco	caco	0.00456953	0.00172201	473	96	0.00825616	0.214769
Left vs control
feature	metadata	value	coef	stderr	N	N.not.0	pval	qval
Prevotella_copri	caco	caco	-0.0043715	0.00154164	601	125	0.00474241	0.119198
Parabacteroides_johnsonii	caco	caco	0.00364226	0.00150831	601	94	0.0160698	0.22233
Firmicutes_bacterium_CAG_424	caco	caco	0.00411195	0.00169473	601	83	0.015574	0.22233
Erysipelatoclostridium_ramosum	caco	caco	0.00434792	0.00159618	601	114	0.00665609	0.142319
Clostridium_sp_CAG_299	caco	caco	0.00468421	0.00151287	601	103	0.00205996	0.101368

## Sheet: ST8
Table S8. Microbial metabolic function significantly associated with asymptomatic diverticulosis according to anatomic location
Right vs control
feature	metadata	value	coef	stderr	N	N.not.0	pval	qval
PWY.5505 L.glutamate.and.L.glutamine.biosynthesis	cases	Case	0.00384216	0.0012222	473	472	0.00178316	0.0777619
GLUCUROCAT.PWY superpathway.of beta D.glucuronosides.degradation	cases	Case	0.00379233	0.00125723	473	471	0.00270815	0.0928422
COBALSYN.PWY superpathway.of.adenosylcobalamin.salvage.from.cobinamide.I	cases	Case	0.00327782	0.00114513	473	473	0.00440803	0.12419
PWY.7242 D.fructuronate.degradation	cases	Case	0.00355623	0.00125575	473	472	0.00484174	0.125926
GALACT.GLUCUROCAT.PWY superpathway.of.hexuronide.and.hexuronate.degradation	cases	Case	0.00326054	0.00118673	473	471	0.00625529	0.134502
feature	metadata	value	coef	stderr	N	N.not.0	pval	qval
PWY.6527 stachyose.degradation	cases	Case	0.0032358	0.00127763	601	601	0.0115974	0.110175
PWY.6317 D.galactose.degradation.I Leloir.pathway.	cases	Case	0.0032302	0.00100572	601	601	0.00139621	0.0365303
PWY66.422	cases	Case	0.00317876	0.0010834	601	601	0.00348549	0.0591791
METH.ACETATE.PWY methanogenesis.from.acetate	cases	Case	0.00296601	0.00117497	601	594	0.0118731	0.111913
PWY.7315 dTDP.N.acetylthomosamine.biosynthesis	cases	Case	0.00295751	0.00137773	601	506	0.0322587	0.194283
NONOXIPENT.PWY pentose.phosphate.pathway non.oxidative.branch I	cases	Case	0.00242121	0.000988424	601	601	0.0146141	0.128863
PWY.6737 starch.degradation.V	cases	Case	0.00239457	0.00104458	601	601	0.0222618	0.162981
COBALSYN.PWY superpathway.of.adenosylcobalamin.salvage.from.cobinamide.I	cases	Case	0.00201051	0.000785928	601	601	0.0107907	0.106969
GLCMANNANAUT.PWY superpathway.of.N.acetylglucosamine N.acetylmannosamine.and.N.acetylneuraminate.degradation	cases	Case	0.00192768	0.000746397	601	601	0.0100623	0.105654
THISYNARA.PWY superpathway.of.thiamine.diphosphate.biosynthesis.III eukaryotes.	cases	Case	0.0017692	0.000885832	601	601	0.0462945	0.239149
FASYN.INITIAL.PWY superpathway.of.fatty.acid.biosynthesis.initiation E coli.	cases	Case	0.0015597	0.000725068	601	601	0.0319036	0.193605
PWY.6549 L.glutamine.biosynthesis.III	cases	Case	-0.00203106	0.000968385	601	576	0.0364176	0.20758
UDPNAGSYN.PWY UDP.N.acetyl.D.glucosamine.biosynthesis.I	cases	Case	-0.00232625	0.00118545	601	600	0.0502272	0.245017
PWY4FS.8 phosphatidylglycerol.biosynthesis.II non.plastidic.	cases	Case	-0.00248202	0.00117559	601	601	0.0351986	0.20428
PWY4FS.7 phosphatidylglycerol.biosynthesis.I plastidic.	cases	Case	-0.00248337	0.00117567	601	601	0.0351114	0.20428
PWY.7539 6.hydroxymethyl.dihydropterin.diphosphate.biosynthesis.III Chlamydia.	cases	Case	-0.0024866	0.00118451	601	600	0.036249	0.20736
PHOSLIPSYN.PWY superpathway.of.phospholipid.biosynthesis.I bacteria.	cases	Case	-0.00250967	0.00112894	601	601	0.0266203	0.181681
PWY.4981 L.proline.biosynthesis.II from.arginine.	cases	Case	-0.0025637	0.00119307	601	595	0.0320853	0.19397
PWY.6147 6.hydroxymethyl.dihydropterin.diphosphate.biosynthesis.I	cases	Case	-0.00265725	0.00122813	601	600	0.0309217	0.191813
PWY.7198 pyrimidine.deoxyribonucleotides.de.novo.biosynthesis.IV	cases	Case	-0.00293261	0.00114338	601	586	0.0105864	0.106969
PWY.1269 CMP.3.deoxy.D.manno.octulosonate.biosynthesis	cases	Case	-0.00343369	0.00123231	601	601	0.00551425	0.0778827
